# Supplementary material for: Genome-Wide Survey of Large Rare Copy Number Variants in Alzheimer’s Disease Among Caribbean Hispanics
Source: G3 (Bethesda). 2012 Jan 1;2(1):71–8. doi: 10.1534/g3.111.000869 (PMC3276183; doi:10.1534/g3.111.000869)
Supplement: Supporting Information [file supp_2.1.71_TableS3.xls]

## Sheet: Table S3
SampleID	Disease_Status	Chr	hg18_start	hg18_end	Size	CNVtype	cytoband	gap(in bp)	RefSeq_v.Sept2010	#_RefSeq_v.Sept2010	disrupted_genes	exons_in_cnv	RefSeq_v.Sept2010_+/-10kb_flank	#_RefSeq_v.Sept2010_+/-10kb_flank	AD-candidate_genes	#_AD-candidate_genes	OMIM(no distinction of intragenic location)	Mouse_MGI_neuronal-phenotypes	synaptic_genes	#_synaptic_genes	miRNA	DECIPHER_regions(any_overlap)	DGV* (diverse populations)	5000 additional Caucasian-controls*
RX1107	AD	7	144723257	147661761	2938505	Loss	7q36.1,7q35	-	MIR548T,CNTNAP2,MIR548F4	3	CNTNAP2	MIR548F4,CNTNAP2	MIR548T,CNTNAP2,MIR548F4	3	-	0	CNTNAP2	CNTNAP2	-	0	-	-	absent	absent
RM8217	AD	5	127076410	129661200	2584791	Gain	5q23.3,5q23.2	-	ISOC1,FLJ33630,FBN2,CHSY3,SLC12A2,ADAMTS19,SLC27A6	7	-	ISOC1,FLJ33630,FBN2,CHSY3,SLC12A2,ADAMTS19,SLC27A6	ISOC1,FLJ33630,FBN2,CHSY3,SLC12A2,ADAMTS19,SLC27A6	7	-	0	FBN2	SLC12A2	-	0	-	-	absent	absent
NY1811	AD	2	49372839	51304306	1931468	Gain	2p16.3	-	NRXN1	1	-	NRXN1	NRXN1	1	-	0	NRXN1	NRXN1	NRXN1	1	-	-	absent	absent
RM3524	AD	6	54143749	55674067	1530319	Loss	6p12.1	-	GFRAL,C6orf142,TINAG,HMGCLL1,FAM83B,HCRTR2	6	C6orf142	GFRAL,C6orf142,TINAG,HMGCLL1,FAM83B,HCRTR2	GFRAL,C6orf142,TINAG,HMGCLL1,FAM83B,HCRTR2	6	-	0	-	HCRTR2	-	0	-	-	absent	absent
NY1261	AD	17	6397655	7752723	1355069	Loss	17p13.1,17p13.2	-	CLEC10A,ALOX12P2,SAT2,ACADVL,MIR195,C17orf74,RPL29P2,ACAP1,FGF11,LSMD1,C17orf100,AMAC1L3,SPEM1,EFNB3,ALOX12,MIR497,SNORA67,EIF5A,CYB5D1,GPS2,DLG4,DULLARD,TEKT1,SOX15,TNFSF12-TNFSF13,GABARAP,DVL2,CD68,SLC16A11,SCARNA21,SLC16A13,KDM6B,NEURL4,RNASEK,CLDN7,ATP1B2,C17orf61,C17orf81,NLGN2,MPDU1,ZBTB4,TNK1,TNFSF13,MED31,SENP3,SLC13A5,C17orf49,ASGR1,ASGR2,POLR2A,SNORA48,WRAP53,TMEM102,TMEM95,KIAA0753,PHF…	76	CHD3,PITPNM3	TNFSF13,TNFSF12,SAT2,ACADVL,MIR195,SLC13A5,C17orf74,ACAP1,FGF11,C17orf100,AMAC1L3,SPEM1,ALOX12,MIR497,SNORA67,EIF5A,DVL2,GPS2,DLG4,DULLARD,TEKT1,RPL29P2,SOX15,GABARAP,CYB5D1,KDM6B,SCARNA21,SLC16A11,PHF23,SLC16A13,CHD3,TNFSF12-TNFSF13,RNASEK,CLDN7,ALOX12P2,C17orf61,MED31,NLGN2,MPDU1,ZBTB4,WRAP53,SENP3,C17orf81,ATP1B2,XAF1,C17orf49,ASGR1,FXR2,POLR2A,SNORA48,LSMD1,NEURL4,TMEM102,CD68,KIAA0753,CLEC10…	CLEC10A,ALOX12P2,SAT2,ACADVL,MIR195,C17orf74,RPL29P2,ACAP1,FGF11,LSMD1,C17orf100,AMAC1L3,SPEM1,EFNB3,ALOX12,MIR497,SNORA67,EIF5A,CYB5D1,GPS2,DLG4,DULLARD,TEKT1,SOX15,TNFSF12-TNFSF13,GABARAP,DVL2,CD68,SLC16A11,SCARNA21,SLC16A13,KDM6B,NEURL4,RNASEK,CLDN7,ATP1B2,C17orf61,C17orf81,NLGN2,MPDU1,ZBTB4,TNK1,TNFSF13,MED31,SENP3,SLC13A5,C17orf49,ASGR1,ASGR2,POLR2A,SNORA48,WRAP53,TMEM102,TMEM95,KIAA0753,PHF…	76	DNAH2	1	ACADVL,TP53,PITPNM3,CHRNB1,SLC2A4,MPDU1	EFNB3,ACADVL,NLGN2,DLG4,CHRNB1,SLC2A4,ATP1B2,DVL2,FXR2,TP53,YBX2	NLGN2,ATP1B2,DLG4	3	hsa-mir-195,hsa-mir-497,hsa-mir-324	-	absent	absent
RM6303	AD	2	6215211	7479337	1264127	Gain	2p25.1,2p25.2	-	LOC386597,CMPK2,RSAD2,RNF144A	4	-	CMPK2,RSAD2,RNF144A	LOC386597,CMPK2,RSAD2,RNF144A	4	-	0	-	-	-	0	-	-	absent	absent
NY0619	AD	16	15032942	16197033	1164092	Gain	16p13.11	-	MYH11,NDE1,KIAA0430,C16orf63,PDXDC1,MPV17L,NTAN1,RRN3,MIR484,C16orf45,ABCC6,ABCC1	12	ABCC6,PDXDC1	MYH11,KIAA0430,C16orf63,PDXDC1,MPV17L,NTAN1,RRN3,C16orf45,MIR484,NDE1,ABCC6,ABCC1	MYH11,NDE1,KIAA0430,C16orf63,PDXDC1,MPV17L,NTAN1,RRN3,MIR484,C16orf45,ABCC6,ABCC1	12	-	0	MYH11,ABCC6	NDE1,NTAN1,RRN3	MYH11	1	hsa-mir-484	"16p13.11 recurrent microdeletion (MR/MCA susceptibility locus)", "16p13.11 recurrent microduplication (uncertain significance)"	yes, frequent	yes, frequent
NY2092	AD	X	6487889	8095053	1607165	Gain	Xp22.31	-	VCX,MIR651,PNPLA4,HDHD1,STS	5	-	VCX,MIR651,PNPLA4,HDHD1A,STS	HDHD1,VCX2,STS,PNPLA4,VCX,MIR651	6	-	0	STS	-	-	0	hsa-mir-651	"Steroid sulphatase deficiency (STS)"	yes, frequent	yes, frequent
RM6136	Control	1	742429	3738373	2995945	Loss	1p36.32,1p36.33	50000(1|clone)	UBE2J2,FAM132A,LOC148413,MMP23B,MMP23A,MIR551A,SAMD11,MIB2,C1orf86,FLJ39609,TMEM52,SLC35E2B,C1orf170,B3GALT6,CCNL2,ARHGEF16,WDR8,LOC100128003,LOC100129534,MORN1,MIR429,TP73,TAS1R3,MRPL20,TMEM88B,TNFRSF14,LOC115110,SSU72,SKI,TNFRSF18,PANK4,PLCH2,SCNN1D,ISG15,TNFRSF4,MIR4251,CDK11A,CDK11B,SDF4,GLTPD1,NCRNA00115,PRDM16,LRRC47,CALML6,FLJ42875,TPRG1L,KIAA0495,KIAA0562,HES4,HES5,NADK,LOC388588,AURKAIP1…	86	KIAA0562	UBE2J2,FAM132A,LOC148413,MMP23B,LRRC47,RP11-345P4.4,MIR551A,SAMD11,LOC100128842,MIB2,C1orf86,FLJ39609,TMEM52,TTLL10,B3GALT6,CCNL2,ARHGEF16,VWA1,LOC100128003,LOC100129534,MORN1,MIR429,TP73,TAS1R3,MRPL20,TMEM88B,TNFRSF14,LOC115110,SSU72,SKI,TNFRSF18,PANK4,PLCH2,SCNN1D,ISG15,TNFRSF4,CDK11A,CDK11B,SDF4,GLTPD1,NCRNA00115,PRDM16,MMP23A,CALML6,FLJ42875,TPRG1L,GABRD,KIAA0562,HES4,HES5,NADK,RER1,LOC388588…	UBE2J2,FAM132A,LOC148413,MMP23B,MMP23A,MIR551A,SAMD11,MIB2,C1orf86,FLJ39609,TMEM52,SLC35E2B,TTLL10,B3GALT6,CCNL2,ARHGEF16,WDR8,LOC100128003,LOC100129534,MORN1,MIR429,TP73,TAS1R3,MRPL20,TMEM88B,TNFRSF14,LOC115110,SSU72,SKI,TNFRSF18,PANK4,PLCH2,SCNN1D,ISG15,TNFRSF4,MIR4251,CDK11A,CDK11B,SDF4,GLTPD1,NCRNA00115,PRDM16,LRRC47,CALML6,FLJ42875,TPRG1L,KIAA0495,KIAA0562,HES4,HES5,NADK,LOC388588,AURKAIP1,L…	86	-	0	AGRN,GABRD,SKI,TP73,PEX10	TP73,AGRN,DVL1,MIB2,GABRD,SKI,HES5	GNB1,LRRC47,ATAD3A	3	hsa-mir-200b,hsa-mir-429,hsa-mir-200a,hsa-mir-551a	"1p36 microdeletion syndrome"	absent	absent
RX0260	Control	16	15387380	18053402	2666023	Gain	16p12.3,16p13.11	-	MYH11,KIAA0430,C16orf63,MPV17L,MIR3179-3,NOMO3,XYLT1,MIR3179-2,NDE1,MIR3179-1,MIR3180-2,MIR3180-3,MIR484,MIR3180-1,C16orf45,PKD1P1,ABCC6,ABCC1	18	-	MYH11,KIAA0430,C16orf63,MPV17L,NOMO3,XYLT1,C16orf45,MIR484,NDE1,ABCC6,ABCC1,LOC339047	MYH11,KIAA0430,C16orf63,MPV17L,MIR3179-3,NOMO3,XYLT1,MIR3179-2,NDE1,MIR3179-1,MIR3180-2,MIR3180-3,MIR484,MIR3180-1,C16orf45,PKD1P1,ABCC6,ABCC1	18	-	0	MYH11,ABCC6,XYLT1	NDE1	MYH11	1	hsa-mir-484	"16p13.11 recurrent microdeletion (MR/MCA susceptibility locus)", "16p13.11 recurrent microduplication (uncertain significance)"	yes, frequent	yes, frequent
RM6345	Control	X	6468166	8095053	1626888	Loss	Xp22.31	-	VCX,MIR651,PNPLA4,HDHD1,STS	5	-	VCX,MIR651,PNPLA4,HDHD1A,STS	VCX3A,HDHD1,VCX2,STS,PNPLA4,VCX,MIR651	7	-	0	STS	-	-	0	hsa-mir-651	"Steroid sulphatase deficiency (STS)"	yes, frequent	yes, frequent
RM5999	Control	16	15036960	16165674	1128715	Gain	16p13.11	-	MYH11,NDE1,KIAA0430,C16orf63,PDXDC1,MPV17L,NTAN1,RRN3,MIR484,C16orf45,ABCC6,ABCC1	12	ABCC6,PDXDC1	MYH11,KIAA0430,C16orf63,PDXDC1,MPV17L,NTAN1,RRN3,C16orf45,MIR484,NDE1,ABCC6,ABCC1	MYH11,NDE1,KIAA0430,C16orf63,PDXDC1,MPV17L,NTAN1,RRN3,MIR484,C16orf45,ABCC6,ABCC1	12	-	0	MYH11,ABCC6	NDE1,NTAN1,RRN3	MYH11	1	hsa-mir-484	"16p13.11 recurrent microdeletion (MR/MCA susceptibility locus)", "16p13.11 recurrent microduplication (uncertain significance)"	yes, frequent	yes, frequent
Table S3. CNVs larger than 1 Mb in AD cases and controls. Eight AD cases and four controls showed CNVs >1Mb. Six such large CNVs were found only in AD cases but were absent in Hispanic controls and DGV.
