# Supplementary material for: Genome-Wide Survey of Large Rare Copy Number Variants in Alzheimer’s Disease Among Caribbean Hispanics
Source: G3 (Bethesda). 2012 Jan 1;2(1):71–8. doi: 10.1534/g3.111.000869 (PMC3276183; doi:10.1534/g3.111.000869)
Supplement: Supporting Information [file supp_2.1.71_TableS4.xls]

## Sheet: Table S4
#SampleID	Disease status	Gender	chr	start (hg18)	end (h18)	CNV	size (bp)	cytoband	genes	#genes
WG0041910-DNA_H10_RM6136	Unaffected	Female	1	742429	3738373	loss	2995945	1p36.32,1p36.33	NADK,AGRN,MMEL1,hCG_20426,MRPL20,UBE2J2,FAM132A,CALML6,LOC148413,TNFRSF14,LOC115110,SSU72,MMP23A,RP11-345P4.4,PEX10,PUSL1,TNFRSF18,SDF4,PANK4,SAMD11,AURKAIP1,SKI,LOC643837,NOC2L,LOC100128842,MIB2,C1orf70,PLCH2,C1orf86,SCNN1D,ISG15,TTLL10,C1orf159,FLJ39609,TNFRSF4,SLC35E2,MIR200B,TMEM52,C1orf170,CPSF3L,B3GALT6,CCNL2,ATAD3C,ATAD3B,ATAD3A,KLHL17,KIAA1751,PLEKHN1,GNB1,CDK11A,CDK11B,ACAP3,MIR200A,PRKC…	86
WG0041910-DNA_B03_RM1427	Unaffected	Female	1	22422351	22547808	gain	125458	1p36.12	-	0
WG0041909-DNA_D07_RX0526	Unaffected	Female	1	30027983	30693462	gain	665480	1p35.2	-	0
WG0041906-DNA_B04_RM8029	AD	Female	1	30057592	30571023	gain	513432	1p35.2	-	0
WG0041913-DNA_H06_RM0740	Unaffected	Female	1	46394327	46519888	gain	125562	1p33,1p34.1	RAD54L,POMGNT1,TSPAN1,LRRC41,C1orf190	5
WG0041913-DNA_A07_RM8093	Unaffected	Female	1	78970212	79244547	loss	274336	1p31.1	ELTD1	1
WG0041909-DNA_B01_RM6784	Unaffected	Female	1	78970571	79244547	loss	273977	1p31.1	ELTD1	1
WG0041906-DNA_G10_RM3969	AD	Male	1	86005905	86292309	gain	286405	1p22.3	COL24A1	1
WG0041910-DNA_B12_RX0248	AD	Male	1	102439976	102631434	loss	191459	1p21.1	-	0
WG0041915-DNA_B12_RM8104	AD	Female	1	103689343	103910046	gain	220704	1p21.1	AMY2B,RNPC3	2
WG0041907-DNA_D01_RX1107	AD	Female	1	120902013	121013322	gain	111310	1p11.2	LOC647121	1
WG0041909-DNA_C10_RM6488	Unaffected	Male	1	120902013	121013322	gain	111310	1p11.2	LOC647121	1
WG0041984-DNA_A02_RX0282	Unaffected	Female	1	120902013	121013322	gain	111310	1p11.2	LOC647121	1
WG0041912-DNA_C04_RM5578	Unaffected	Male	1	120902013	121013322	gain	111310	1p11.2	LOC647121	1
WG0041910-DNA_E12_RX1094	Unaffected	Female	1	144337336	144458820	gain	121485	1q21.1	CD160,RNF115,PDZK1	3
WG0041915-DNA_C11_RX0435	AD	Female	1	144943150	145161546	loss	218397	1q21.1	LOC728989,PRKAB2,PDIA3P,FMO5	4
WG0041911-DNA_A07_RM6310	Unaffected	Male	1	146185349	146293282	gain	107934	1q21.1	-	0
WG0041906-DNA_C02_RM5155	AD	Female	1	147305744	147468611	loss	162868	1q21.1	-	0
WG0041906-DNA_D01_RM3683	AD	Female	1	147305744	147468611	loss	162868	1q21.1	-	0
WG0041906-DNA_D08_RX1135	AD	Male	1	147305744	147468611	loss	162868	1q21.1	-	0
WG0041906-DNA_E06_RM0443	AD	Female	1	147305744	147468611	loss	162868	1q21.1	-	0
WG0041906-DNA_F07_RM4260	AD	Female	1	147305744	147468611	loss	162868	1q21.1	-	0
WG0041906-DNA_G12_RM0601	AD	Female	1	147305744	147468611	loss	162868	1q21.1	-	0
WG0041906-DNA_H01_RM0605	AD	Female	1	147305744	147468611	gain	162868	1q21.1	-	0
WG0041907-DNA_A09_RM2084	AD	Female	1	147305744	147468611	loss	162868	1q21.1	-	0
WG0041907-DNA_B10_RX0939	AD	Male	1	147305744	147468611	gain	162868	1q21.1	-	0
WG0041907-DNA_C05_RM0949	AD	Male	1	147305744	147468611	gain	162868	1q21.1	-	0
WG0041907-DNA_D05_RM8242	AD	Female	1	147305744	147468611	loss	162868	1q21.1	-	0
WG0041907-DNA_D06_RX1200	AD	Female	1	147305744	147468611	loss	162868	1q21.1	-	0
WG0041907-DNA_D11_RM1109	AD	Female	1	147305744	147468611	gain	162868	1q21.1	-	0
WG0041907-DNA_E08_RM1208	AD	Female	1	147305744	147468611	loss	162868	1q21.1	-	0
WG0041907-DNA_E12_RM1245	AD	Female	1	147305744	147468611	loss	162868	1q21.1	-	0
WG0041907-DNA_F07_RX0317	AD	Female	1	147305744	147468611	loss	162868	1q21.1	-	0
WG0041907-DNA_G05_RM5904	AD	Female	1	147305744	147468611	loss	162868	1q21.1	-	0
WG0041907-DNA_G07_RX0361	AD	Female	1	147305744	147468611	loss	162868	1q21.1	-	0
WG0041907-DNA_H03_RM5016	AD	Female	1	147305744	147468611	loss	162868	1q21.1	-	0
WG0041908-DNA_H11_RM5037	AD	Female	1	147305744	147468611	gain	162868	1q21.1	-	0
WG0041909-DNA_A04_RM5105	AD	Male	1	147305744	147468611	loss	162868	1q21.1	-	0
WG0041909-DNA_F10_RM6598	AD	Male	1	147305744	147468611	loss	162868	1q21.1	-	0
WG0041909-DNA_F12_RM0527	AD	Male	1	147305744	147468611	loss	162868	1q21.1	-	0
WG0041909-DNA_H07_RM3764	AD	Female	1	147305744	147468611	loss	162868	1q21.1	-	0
WG0041909-DNA_H12_RX0474	AD	Male	1	147305744	147468611	loss	162868	1q21.1	-	0
WG0041910-DNA_A10_RX0347	AD	Male	1	147305744	147468611	loss	162868	1q21.1	-	0
WG0041910-DNA_C05_RM3823	AD	Male	1	147305744	147468611	loss	162868	1q21.1	-	0
WG0041910-DNA_C09_RM3796	AD	Female	1	147305744	147468611	loss	162868	1q21.1	-	0
WG0041910-DNA_D08_RM4266	AD	Female	1	147305744	147468611	loss	162868	1q21.1	-	0
WG0041910-DNA_D11_RM2148	AD	Female	1	147305744	147468611	loss	162868	1q21.1	-	0
WG0041910-DNA_E11_RM4061	AD	Female	1	147305744	147468611	loss	162868	1q21.1	-	0
WG0041911-DNA_A09_RM5906	AD	Female	1	147305744	147468611	loss	162868	1q21.1	-	0
WG0041911-DNA_D08_RM6536	AD	Female	1	147305744	147468611	loss	162868	1q21.1	-	0
WG0041911-DNA_H12_RX0432	AD	Female	1	147305744	147468611	loss	162868	1q21.1	-	0
WG0041912-DNA_C10_RX1236	AD	Female	1	147305744	147468611	loss	162868	1q21.1	-	0
WG0041912-DNA_H07_NY0550	AD	Female	1	147305744	147468611	loss	162868	1q21.1	-	0
WG0041913-DNA_A10_NY0537	AD	Female	1	147305744	147468611	loss	162868	1q21.1	-	0
WG0041913-DNA_D05_NY2428	AD	Female	1	147305744	147468611	gain	162868	1q21.1	-	0
WG0041913-DNA_H03_RM6560	AD	Male	1	147305744	147468611	loss	162868	1q21.1	-	0
WG0041913-DNA_H05_RM3548	AD	Female	1	147305744	147468611	loss	162868	1q21.1	-	0
WG0041913-DNA_H12_RM8294	AD	Female	1	147305744	147468611	loss	162868	1q21.1	-	0
WG0041914-DNA_A02_NY0147	AD	Male	1	147305744	147468611	gain	162868	1q21.1	-	0
WG0041914-DNA_A05_NY0336	AD	Female	1	147305744	147468611	loss	162868	1q21.1	-	0
WG0041914-DNA_A07_NY0448	AD	Female	1	147305744	147468611	loss	162868	1q21.1	-	0
WG0041914-DNA_B05_NY0225	AD	Female	1	147305744	147468611	loss	162868	1q21.1	-	0
WG0041914-DNA_B09_NY0516	AD	Female	1	147305744	147468611	loss	162868	1q21.1	-	0
WG0041914-DNA_C10_NY0768	AD	Female	1	147305744	147468611	gain	162868	1q21.1	-	0
WG0041914-DNA_C12_NY0695	AD	Female	1	147305744	147468611	loss	162868	1q21.1	-	0
WG0041914-DNA_D08_NY0549	AD	Female	1	147305744	147468611	loss	162868	1q21.1	-	0
WG0041914-DNA_D09_NY0520	AD	Female	1	147305744	147468611	gain	162868	1q21.1	-	0
WG0041914-DNA_E01_NY0163	AD	Female	1	147305744	147468611	loss	162868	1q21.1	-	0
WG0041914-DNA_E12_NY0659	AD	Female	1	147305744	147468611	loss	162868	1q21.1	-	0
WG0041914-DNA_F10_NY0619	AD	Female	1	147305744	147468611	loss	162868	1q21.1	-	0
WG0041914-DNA_G07_RM4079	AD	Female	1	147305744	147468611	loss	162868	1q21.1	-	0
WG0041914-DNA_H01_NY0295	AD	Female	1	147305744	147468611	loss	162868	1q21.1	-	0
WG0041914-DNA_H08_NY0494	AD	Female	1	147305744	147468611	gain	162868	1q21.1	-	0
WG0041915-DNA_A09_NY1209	AD	Female	1	147305744	147468611	loss	162868	1q21.1	-	0
WG0041915-DNA_B02_NY1253	AD	Female	1	147305744	147468611	loss	162868	1q21.1	-	0
WG0041915-DNA_B12_RM8104	AD	Female	1	147305744	147468611	loss	162868	1q21.1	-	0
WG0041915-DNA_D05_NY1075	AD	Female	1	147305744	147468611	loss	162868	1q21.1	-	0
WG0041915-DNA_D10_NY1316	AD	Female	1	147305744	147468611	loss	162868	1q21.1	-	0
WG0041915-DNA_F04_NY1017	AD	Male	1	147305744	147468611	loss	162868	1q21.1	-	0
WG0041915-DNA_G02_NY1047	AD	Male	1	147305744	147468611	loss	162868	1q21.1	-	0
WG0041915-DNA_G08_NY1196	AD	Female	1	147305744	147468611	loss	162868	1q21.1	-	0
WG0041915-DNA_H05_NY1102	AD	Female	1	147305744	147468611	loss	162868	1q21.1	-	0
WG0041915-DNA_H08_NY1201	AD	Female	1	147305744	147468611	gain	162868	1q21.1	-	0
WG0041915-DNA_H12_NY1358	AD	Female	1	147305744	147468611	loss	162868	1q21.1	-	0
WG0041916-DNA_A03_NY2204	AD	Female	1	147305744	147468611	gain	162868	1q21.1	-	0
WG0041916-DNA_A09_NY2086	AD	Male	1	147305744	147468611	loss	162868	1q21.1	-	0
WG0041916-DNA_A11_NY2240	AD	Female	1	147305744	147468611	loss	162868	1q21.1	-	0
WG0041916-DNA_D01_NY1577	AD	Female	1	147305744	147468611	loss	162868	1q21.1	-	0
WG0041916-DNA_D03_NY1640	AD	Female	1	147305744	147468611	gain	162868	1q21.1	-	0
WG0041916-DNA_D05_NY1770	AD	Female	1	147305744	147468611	loss	162868	1q21.1	-	0
WG0041916-DNA_E08_NY2070	AD	Female	1	147305744	147468611	loss	162868	1q21.1	-	0
WG0041916-DNA_F04_NY1797	AD	Female	1	147305744	147468611	loss	162868	1q21.1	-	0
WG0041916-DNA_G03_NY1647	AD	Female	1	147305744	147468611	gain	162868	1q21.1	-	0
WG0041916-DNA_G08_NY2080	AD	Female	1	147305744	147468611	loss	162868	1q21.1	-	0
WG0041983-DNA_A02_RM8014	AD	Male	1	147305744	147468611	loss	162868	1q21.1	-	0
WG0041983-DNA_A05_RX1057	AD	Female	1	147305744	147468611	loss	162868	1q21.1	-	0
WG0041983-DNA_B07_RX0424	AD	Female	1	147305744	147468611	loss	162868	1q21.1	-	0
WG0041983-DNA_C03_RM5308	AD	Female	1	147305744	147468611	loss	162868	1q21.1	-	0
WG0041983-DNA_E06_RM1620	AD	Male	1	147305744	147468611	loss	162868	1q21.1	-	0
WG0041983-DNA_F02_RM6002	AD	Male	1	147305744	147468611	loss	162868	1q21.1	-	0
WG0041983-DNA_G04_RM5390	AD	Female	1	147305744	147468611	loss	162868	1q21.1	-	0
WG0041983-DNA_G08_RM5592	AD	Female	1	147305744	147468611	loss	162868	1q21.1	-	0
WG0041983-DNA_H01_RX1077	AD	Female	1	147305744	147468611	loss	162868	1q21.1	-	0
WG0041983-DNA_H02_RM4280	AD	Female	1	147305744	147468611	loss	162868	1q21.1	-	0
WG0041983-DNA_H04_RM6017	AD	Male	1	147305744	147468611	loss	162868	1q21.1	-	0
WG0041984-DNA_A11_NY0607	AD	Male	1	147305744	147468611	loss	162868	1q21.1	-	0
WG0041984-DNA_B12_RM8149	AD	Female	1	147305744	147468611	loss	162868	1q21.1	-	0
WG0041984-DNA_C10_RM4112	AD	Female	1	147305744	147468611	gain	162868	1q21.1	-	0
WG0041985-DNA_D02_RM4261	AD	Female	1	147305744	147468611	loss	162868	1q21.1	-	0
WG0041985-DNA_F04_NY0026	AD	Female	1	147305744	147468611	gain	162868	1q21.1	-	0
WG0041985-DNA_G03_RM3754	AD	Female	1	147305744	147468611	loss	162868	1q21.1	-	0
WG0041914-DNA_H12_NY0801	AD	Female	1	147305744	147468611	loss	162868	1q21.1	-	0
WG0041907-DNA_E07_RM8285	AD	Male	1	147305744	147468611	loss	162868	1q21.1	-	0
WG0041912-DNA_G04_RM0733	AD	Female	1	147305744	147468611	gain	162868	1q21.1	-	0
WG0041915-DNA_A11_RM5514	AD	Female	1	147305744	147468611	gain	162868	1q21.1	-	0
WG0041984-DNA_C11_RX0733	AD	Female	1	147305744	147468611	gain	162868	1q21.1	-	0
WG0041913-DNA_B06_NY1783	AD	Male	1	147305744	147468611	gain	162868	1q21.1	-	0
WG0041906-DNA_B07_RM0176	Unaffected	Male	1	147305744	147468611	loss	162868	1q21.1	-	0
WG0041906-DNA_D02_RM3641	Unaffected	Female	1	147305744	147468611	loss	162868	1q21.1	-	0
WG0041906-DNA_E04_RM4276	Unaffected	Female	1	147305744	147468611	loss	162868	1q21.1	-	0
WG0041906-DNA_E07_RM0450	Unaffected	Female	1	147305744	147468611	loss	162868	1q21.1	-	0
WG0041906-DNA_E12_RM0463	Unaffected	Female	1	147305744	147468611	loss	162868	1q21.1	-	0
WG0041906-DNA_F08_RM1159	Unaffected	Female	1	147305744	147468611	loss	162868	1q21.1	-	0
WG0041906-DNA_F12_RM4179	Unaffected	Male	1	147305744	147468611	loss	162868	1q21.1	-	0
WG0041906-DNA_G02_RX0311	Unaffected	Female	1	147305744	147468611	loss	162868	1q21.1	-	0
WG0041906-DNA_H05_RM0661	Unaffected	Female	1	147305744	147468611	loss	162868	1q21.1	-	0
WG0041906-DNA_H09_RM0702	Unaffected	Female	1	147305744	147468611	loss	162868	1q21.1	-	0
WG0041906-DNA_H10_RX0249	Unaffected	Male	1	147305744	147468611	loss	162868	1q21.1	-	0
WG0041907-DNA_A05_RX0266	Unaffected	Female	1	147305744	147468611	loss	162868	1q21.1	-	0
WG0041907-DNA_A11_RM3830	Unaffected	Male	1	147305744	147468611	loss	162868	1q21.1	-	0
WG0041907-DNA_B04_RM0821	Unaffected	Male	1	147305744	147468611	loss	162868	1q21.1	-	0
WG0041907-DNA_C06_RM0961	Unaffected	Female	1	147305744	147468611	loss	162868	1q21.1	-	0
WG0041907-DNA_C07_RM0962	Unaffected	Male	1	147305744	147468611	loss	162868	1q21.1	-	0
WG0041907-DNA_C08_RM3865	Unaffected	Female	1	147305744	147468611	loss	162868	1q21.1	-	0
WG0041907-DNA_G02_RM6194	Unaffected	Male	1	147305744	147468611	loss	162868	1q21.1	-	0
WG0041907-DNA_G04_RM6090	Unaffected	Female	1	147305744	147468611	loss	162868	1q21.1	-	0
WG0041907-DNA_H01_RX0343	Unaffected	Female	1	147305744	147468611	loss	162868	1q21.1	-	0
WG0041907-DNA_H09_RM5798	Unaffected	Male	1	147305744	147468611	loss	162868	1q21.1	-	0
WG0041908-DNA_A10_RM5805	Unaffected	Male	1	147305744	147468611	loss	162868	1q21.1	-	0
WG0041908-DNA_B06_RM5087	Unaffected	Female	1	147305744	147468611	loss	162868	1q21.1	-	0
WG0041908-DNA_B07_RX0497	Unaffected	Female	1	147305744	147468611	gain	162868	1q21.1	-	0
WG0041908-DNA_B08_RM6377	Unaffected	Female	1	147305744	147468611	gain	162868	1q21.1	-	0
WG0041908-DNA_B12_RM5927	Unaffected	Male	1	147305744	147468611	loss	162868	1q21.1	-	0
WG0041908-DNA_C01_RM5067	Unaffected	Female	1	147305744	147468611	loss	162868	1q21.1	-	0
WG0041908-DNA_C05_RM5812	Unaffected	Male	1	147305744	147468611	loss	162868	1q21.1	-	0
WG0041908-DNA_E12_RM6000	Unaffected	Female	1	147305744	147468611	loss	162868	1q21.1	-	0
WG0041908-DNA_F01_RX0481	Unaffected	Female	1	147305744	147468611	loss	162868	1q21.1	-	0
WG0041908-DNA_G02_RM6699	Unaffected	Female	1	147305744	147468611	loss	162868	1q21.1	-	0
WG0041908-DNA_G05_RM5062	Unaffected	Female	1	147305744	147468611	gain	162868	1q21.1	-	0
WG0041908-DNA_G11_RM5531	Unaffected	Male	1	147305744	147468611	loss	162868	1q21.1	-	0
WG0041908-DNA_H02_RM5600	Unaffected	Female	1	147305744	147468611	loss	162868	1q21.1	-	0
WG0041908-DNA_H05_RX0477	Unaffected	Female	1	147305744	147468611	gain	162868	1q21.1	-	0
WG0041908-DNA_H07_RM6767	Unaffected	Female	1	147305744	147468611	loss	162868	1q21.1	-	0
WG0041909-DNA_B07_RM5368	Unaffected	Male	1	147305744	147468611	loss	162868	1q21.1	-	0
WG0041909-DNA_D01_RM5005	Unaffected	Female	1	147305744	147468611	loss	162868	1q21.1	-	0
WG0041909-DNA_D03_RM5426	Unaffected	Female	1	147305744	147468611	loss	162868	1q21.1	-	0
WG0041909-DNA_G02_RX0501	Unaffected	Female	1	147305744	147468611	loss	162868	1q21.1	-	0
WG0041909-DNA_G11_RM8214	Unaffected	Female	1	147305744	147468611	loss	162868	1q21.1	-	0
WG0041909-DNA_G12_RM8270	Unaffected	Female	1	147305744	147468611	gain	162868	1q21.1	-	0
WG0041910-DNA_A07_RX1101	Unaffected	Female	1	147305744	147468611	loss	162868	1q21.1	-	0
WG0041910-DNA_B03_RM1427	Unaffected	Female	1	147305744	147468611	loss	162868	1q21.1	-	0
WG0041910-DNA_B08_RM3897	Unaffected	Female	1	147305744	147468611	loss	162868	1q21.1	-	0
WG0041910-DNA_G11_RM6075	Unaffected	Female	1	147305744	147468611	loss	162868	1q21.1	-	0
WG0041911-DNA_A03_RM6160	Unaffected	Male	1	147305744	147468611	loss	162868	1q21.1	-	0
WG0041911-DNA_B02_RM6614	Unaffected	Female	1	147305744	147468611	loss	162868	1q21.1	-	0
WG0041911-DNA_C01_RM6183	Unaffected	Female	1	147305744	147468611	loss	162868	1q21.1	-	0
WG0041911-DNA_C07_RX0478	Unaffected	Female	1	147305744	147468611	loss	162868	1q21.1	-	0
WG0041911-DNA_C09_RM6404	Unaffected	Female	1	147305744	147468611	loss	162868	1q21.1	-	0
WG0041911-DNA_D10_RM6687	Unaffected	Female	1	147305744	147468611	loss	162868	1q21.1	-	0
WG0041911-DNA_G04_RM6249	Unaffected	Female	1	147305744	147468611	loss	162868	1q21.1	-	0
WG0041911-DNA_H09_RM6241	Unaffected	Male	1	147305744	147468611	loss	162868	1q21.1	-	0
WG0041912-DNA_A07_RX1042	Unaffected	Female	1	147305744	147468611	loss	162868	1q21.1	-	0
WG0041912-DNA_A08_RX1046	Unaffected	Female	1	147305744	147468611	loss	162868	1q21.1	-	0
WG0041912-DNA_A10_RX1121	Unaffected	Female	1	147305744	147468611	loss	162868	1q21.1	-	0
WG0041912-DNA_B02_RX1177	Unaffected	Male	1	147305744	147468611	loss	162868	1q21.1	-	0
WG0041912-DNA_B06_RX1197	Unaffected	Female	1	147305744	147468611	loss	162868	1q21.1	-	0
WG0041912-DNA_C02_RX1123	Unaffected	Male	1	147305744	147468611	loss	162868	1q21.1	-	0
WG0041912-DNA_E05_RM1600	Unaffected	Female	1	147305744	147468611	loss	162868	1q21.1	-	0
WG0041912-DNA_F06_RM6437	Unaffected	Female	1	147305744	147468611	loss	162868	1q21.1	-	0
WG0041912-DNA_H02_RM6559	Unaffected	Female	1	147305744	147468611	loss	162868	1q21.1	-	0
WG0041912-DNA_H09_RM8346	Unaffected	Female	1	147305744	147468611	loss	162868	1q21.1	-	0
WG0041913-DNA_H08_RM4305	Unaffected	Male	1	147305744	147468611	loss	162868	1q21.1	-	0
WG0041915-DNA_B04_RM3966	Unaffected	Female	1	147305744	147468611	gain	162868	1q21.1	-	0
WG0041983-DNA_A12_RM8086	Unaffected	Female	1	147305744	147468611	loss	162868	1q21.1	-	0
WG0041983-DNA_B03_RX0506	Unaffected	Male	1	147305744	147468611	loss	162868	1q21.1	-	0
WG0041983-DNA_B10_RX0742	Unaffected	Female	1	147305744	147468611	loss	162868	1q21.1	-	0
WG0041983-DNA_B11_RX1014	Unaffected	Male	1	147305744	147468611	loss	162868	1q21.1	-	0
WG0041983-DNA_D10_RM5714	Unaffected	Female	1	147305744	147468611	loss	162868	1q21.1	-	0
WG0041983-DNA_E12_RM5989	Unaffected	Female	1	147305744	147468611	loss	162868	1q21.1	-	0
WG0041983-DNA_F09_RX0479	Unaffected	Female	1	147305744	147468611	loss	162868	1q21.1	-	0
WG0041983-DNA_F10_RM6630	Unaffected	Female	1	147305744	147468611	gain	162868	1q21.1	-	0
WG0041983-DNA_F12_RM6408	Unaffected	Female	1	147305744	147468611	loss	162868	1q21.1	-	0
WG0041983-DNA_G11_RM6375	Unaffected	Female	1	147305744	147468611	loss	162868	1q21.1	-	0
WG0041984-DNA_A02_RX0282	Unaffected	Female	1	147305744	147468611	loss	162868	1q21.1	-	0
WG0041984-DNA_C07_RM6540	Unaffected	Female	1	147305744	147468611	loss	162868	1q21.1	-	0
WG0041984-DNA_E06_RX1240	Unaffected	Male	1	147305744	147468611	gain	162868	1q21.1	-	0
WG0041984-DNA_E12_RX0332	Unaffected	Female	1	147305744	147468611	loss	162868	1q21.1	-	0
WG0041984-DNA_F06_RM6520	Unaffected	Female	1	147305744	147468611	loss	162868	1q21.1	-	0
WG0041984-DNA_F10_RM4058	Unaffected	Female	1	147305744	147468611	gain	162868	1q21.1	-	0
WG0041984-DNA_G06_RM6127	Unaffected	Male	1	147305744	147468611	loss	162868	1q21.1	-	0
WG0041984-DNA_G11_RM6453	Unaffected	Male	1	147305744	147468611	loss	162868	1q21.1	-	0
WG0041984-DNA_H02_RM6100	Unaffected	Male	1	147305744	147468611	loss	162868	1q21.1	-	0
WG0041984-DNA_H03_RX0462	Unaffected	Female	1	147305744	147468611	loss	162868	1q21.1	-	0
WG0041984-DNA_H08_RM6316	Unaffected	Male	1	147305744	147468611	loss	162868	1q21.1	-	0
WG0041985-DNA_D01_RM8073	Unaffected	Female	1	147305744	147468611	gain	162868	1q21.1	-	0
WG0041985-DNA_E02_RM8129	Unaffected	Male	1	147305744	147468611	loss	162868	1q21.1	-	0
WG0041985-DNA_F02_RX0849	Unaffected	Male	1	147305744	147468611	loss	162868	1q21.1	-	0
WG0041985-DNA_H01_RM5850	Unaffected	Female	1	147305744	147468611	loss	162868	1q21.1	-	0
WG0041983-DNA_D12_RX1048	Unaffected	Male	1	147305744	147468611	loss	162868	1q21.1	-	0
WG0041909-DNA_B05_RM6745	Unaffected	Female	1	147305744	147468611	loss	162868	1q21.1	-	0
WG0041984-DNA_G05_RM6021	Unaffected	Male	1	150780956	151016515	loss	235560	1q21.3	LCE2C,LCE2B,LCE2A,LCE2D,LCE3D,LCE3E,LCE3A,LCE3B,LCE3C,LCE4A,C1orf68,KPRP,LCE1F	13
WG0041911-DNA_F10_RM6535	AD	Female	1	159037139	159201443	gain	164305	1q23.3	CD244,ITLN2,ITLN1,LY9	4
WG0041914-DNA_A02_NY0147	AD	Male	1	174282755	174538360	gain	255606	1q25.1,1q25.2	RFWD2	1
WG0041915-DNA_G02_NY1047	AD	Male	1	185912515	186030483	loss	117969	1q31.1	-	0
WG0041984-DNA_G10_RX0951	Unaffected	Female	1	185912515	186030483	loss	117969	1q31.1	-	0
WG0041906-DNA_C12_RM4253	AD	Female	1	187350799	188232327	gain	881529	1q31.1	-	0
WG0041915-DNA_E04_NY1011	AD	Male	1	187350799	188232327	gain	881529	1q31.1	-	0
WG0041985-DNA_F04_NY0026	AD	Female	1	187350799	188232327	gain	881529	1q31.1	-	0
WG0041914-DNA_C07_NY0440	AD	Female	1	187353840	188238064	gain	884225	1q31.1	-	0
WG0041909-DNA_B06_RX0635	Unaffected	Female	1	187353840	188238064	gain	884225	1q31.1	-	0
WG0041984-DNA_F07_RX1179	Unaffected	Female	1	187353840	188238064	gain	884225	1q31.1	-	0
WG0041985-DNA_C02_RM0129	Unaffected	Female	1	234668946	234848562	gain	179617	1q43	EDARADD,LGALS8,HEATR1	3
WG0041915-DNA_C02_RM6344	AD	Male	1	236719591	236829721	gain	110131	1q43	-	0
WG0041907-DNA_C05_RM0949	AD	Male	1	242659903	242869328	gain	209426	1q44	C1orf101,ADSS	2
WG0041912-DNA_B05_RX1192	AD	Female	1	242659903	242869328	gain	209426	1q44	C1orf101,ADSS	2
WG0041913-DNA_E03_NY2535	AD	Female	1	244380346	244582634	loss	202289	1q44	SMYD3	1
WG0041911-DNA_H09_RM6241	Unaffected	Male	1	245916096	246352064	gain	435969	1q44	OR2L1P,OR6F1,OR2L13,OR2M1P,OR1C1,OR11L1,OR2L2,TRIM58,OR2T8,OR14A16,OR2W3,OR2AK2,OR2L8,OR2L3	14
WG0041911-DNA_F10_RM6535	AD	Female	1	245916096	246563486	gain	647391	1q44	OR2L1P,OR6F1,OR2L13,OR2M1P,OR1C1,OR2M3,OR2M2,OR11L1,OR2M5,OR2M4,OR2M7,OR2L2,TRIM58,OR2T8,OR14A16,OR2W3,OR2AK2,OR2T12,OR2T33,OR2L8,OR2L3	21
WG0041915-DNA_D11_NY1472	AD	Female	1	246327952	246468759	gain	140808	1q44	OR2M5,OR2L13,OR2M1P,OR2M3,OR2M2	5
WG0041915-DNA_D10_NY1316	AD	Female	2	75793	232800	loss	157008	2p25.3	SH3YL1	1
WG0041915-DNA_C02_RM6344	AD	Male	2	3050426	3412375	gain	361950	2p25.3	TTC15,TSSC1	2
WG0041911-DNA_B06_RM6303	AD	Male	2	6215211	7479337	gain	1264127	2p25.1,2p25.2	CMPK2,RSAD2,RNF144A	3
WG0041914-DNA_C04_NY0381	AD	Female	2	16803625	17289515	loss	485891	2p24.2,2p24.3	-	0
WG0041983-DNA_A02_RM8014	AD	Male	2	34604049	34731437	loss	127389	2p22.3	-	0
WG0041908-DNA_A11_RX1216	Unaffected	Female	2	36662236	36855074	gain	192839	2p22.2	FEZ2,VIT	2
WG0041910-DNA_E11_RM4061	AD	Female	2	44408228	44517309	loss	109082	2p21	C2orf34,PREPL	2
WG0041916-DNA_E05_NY1811	AD	Female	2	49372839	51304306	gain	1931468	2p16.3	NRXN1	1
WG0041907-DNA_F01_RM3893	Unaffected	Female	2	49513839	49662066	loss	148228	2p16.3	-	0
WG0041916-DNA_G02_NY1632	AD	Female	2	55244798	55416868	gain	172071	2p16.1	C2orf63,PRDXDD1P,RPS27A,MTIF2,CCDC88A	5
WG0041983-DNA_E03_RM8167	Unaffected	Female	2	55244798	55416868	gain	172071	2p16.1	C2orf63,PRDXDD1P,RPS27A,MTIF2,CCDC88A	5
WG0041911-DNA_G08_RM6432	Unaffected	Male	2	57126215	57367904	loss	241690	2p16.1	-	0
WG0041983-DNA_H12_RX0709	Unaffected	Female	2	71436699	71542558	gain	105860	2p13.3	ZNF638,DYSF	2
WG0041906-DNA_E03_RM4080	Unaffected	Female	2	85951153	86080050	gain	128898	2p11.2	ST3GAL5	1
WG0041906-DNA_A07_RM4150	AD	Female	2	89675384	89877778	loss	202395	2p11.2	-	0
WG0041906-DNA_D08_RX1135	AD	Male	2	89675384	89877778	gain	202395	2p11.2	-	0
WG0041906-DNA_E06_RM0443	AD	Female	2	89675384	89877778	loss	202395	2p11.2	-	0
WG0041906-DNA_F09_RM2194	AD	Female	2	89675384	89877778	loss	202395	2p11.2	-	0
WG0041906-DNA_H08_RM2141	AD	Female	2	89675384	89877778	loss	202395	2p11.2	-	0
WG0041907-DNA_D07_RM1045	AD	Female	2	89675384	89877778	loss	202395	2p11.2	-	0
WG0041907-DNA_D09_RX1033	AD	Female	2	89675384	89877778	loss	202395	2p11.2	-	0
WG0041909-DNA_H04_RM0588	AD	Female	2	89675384	89877778	gain	202395	2p11.2	-	0
WG0041909-DNA_H11_RM3882	AD	Female	2	89675384	89877778	gain	202395	2p11.2	-	0
WG0041910-DNA_B12_RX0248	AD	Male	2	89675384	89877778	loss	202395	2p11.2	-	0
WG0041910-DNA_D04_RX1023	AD	Male	2	89675384	89877778	loss	202395	2p11.2	-	0
WG0041910-DNA_D06_RM3760	AD	Female	2	89675384	89877778	loss	202395	2p11.2	-	0
WG0041911-DNA_C03_RM6259	AD	Female	2	89675384	89877778	loss	202395	2p11.2	-	0
WG0041912-DNA_C05_RX0490	AD	Female	2	89675384	89877778	loss	202395	2p11.2	-	0
WG0041913-DNA_D09_NY2490	AD	Female	2	89675384	89877778	loss	202395	2p11.2	-	0
WG0041913-DNA_E05_NY2554	AD	Female	2	89675384	89877778	loss	202395	2p11.2	-	0
WG0041914-DNA_E03_NY0296	AD	Female	2	89675384	89877778	gain	202395	2p11.2	-	0
WG0041914-DNA_F08_NY0560	AD	Female	2	89675384	89877778	loss	202395	2p11.2	-	0
WG0041914-DNA_H07_NY0554	AD	Female	2	89675384	89877778	loss	202395	2p11.2	-	0
WG0041915-DNA_A06_NY1107	AD	Female	2	89675384	89877778	loss	202395	2p11.2	-	0
WG0041915-DNA_B02_NY1253	AD	Female	2	89675384	89877778	loss	202395	2p11.2	-	0
WG0041915-DNA_B07_NY1118	AD	Female	2	89675384	89877778	loss	202395	2p11.2	-	0
WG0041915-DNA_B11_NY1464	AD	Female	2	89675384	89877778	loss	202395	2p11.2	-	0
WG0041915-DNA_H08_NY1201	AD	Female	2	89675384	89877778	loss	202395	2p11.2	-	0
WG0041916-DNA_C07_NY1965	AD	Female	2	89675384	89877778	loss	202395	2p11.2	-	0
WG0041916-DNA_D01_NY1577	AD	Female	2	89675384	89877778	loss	202395	2p11.2	-	0
WG0041916-DNA_D02_NY1616	AD	Male	2	89675384	89877778	loss	202395	2p11.2	-	0
WG0041916-DNA_D06_NY1929	AD	Female	2	89675384	89877778	gain	202395	2p11.2	-	0
WG0041916-DNA_D07_NY1977	AD	Female	2	89675384	89877778	loss	202395	2p11.2	-	0
WG0041916-DNA_D08_NY2069	AD	Female	2	89675384	89877778	loss	202395	2p11.2	-	0
WG0041916-DNA_E08_NY2070	AD	Female	2	89675384	89877778	loss	202395	2p11.2	-	0
WG0041916-DNA_H05_NY1870	AD	Female	2	89675384	89877778	loss	202395	2p11.2	-	0
WG0041916-DNA_H10_NY2235	AD	Female	2	89675384	89877778	loss	202395	2p11.2	-	0
WG0041983-DNA_F01_RM6254	AD	Female	2	89675384	89877778	loss	202395	2p11.2	-	0
WG0041983-DNA_H02_RM4280	AD	Female	2	89675384	89877778	loss	202395	2p11.2	-	0
WG0041985-DNA_B02_NY2161	AD	Female	2	89675384	89877778	loss	202395	2p11.2	-	0
WG0041985-DNA_C04_RX0341	AD	Male	2	89675384	89877778	gain	202395	2p11.2	-	0
WG0041985-DNA_E03_RM4228	AD	Female	2	89675384	89877778	loss	202395	2p11.2	-	0
WG0041913-DNA_A05_NY0404	AD	Male	2	89675384	89877778	loss	202395	2p11.2	-	0
WG0041915-DNA_E06_NY1131	AD	Male	2	89675384	89877778	gain	202395	2p11.2	-	0
WG0041906-DNA_F04_RM4184	Unaffected	Female	2	89675384	89877778	loss	202395	2p11.2	-	0
WG0041906-DNA_F05_RM0517	Unaffected	Female	2	89675384	89877778	loss	202395	2p11.2	-	0
WG0041906-DNA_F06_RM0518	Unaffected	Female	2	89675384	89877778	loss	202395	2p11.2	-	0
WG0041906-DNA_H09_RM0702	Unaffected	Female	2	89675384	89877778	loss	202395	2p11.2	-	0
WG0041907-DNA_A10_RM0796	Unaffected	Male	2	89675384	89877778	loss	202395	2p11.2	-	0
WG0041907-DNA_C12_RM3582	Unaffected	Female	2	89675384	89877778	loss	202395	2p11.2	-	0
WG0041907-DNA_D08_RM1046	Unaffected	Female	2	89675384	89877778	loss	202395	2p11.2	-	0
WG0041907-DNA_F06_RM1293	Unaffected	Male	2	89675384	89877778	gain	202395	2p11.2	-	0
WG0041908-DNA_E05_RX0437	Unaffected	Female	2	89675384	89877778	loss	202395	2p11.2	-	0
WG0041908-DNA_E10_RX0522	Unaffected	Female	2	89675384	89877778	loss	202395	2p11.2	-	0
WG0041908-DNA_F08_RM5793	Unaffected	Male	2	89675384	89877778	loss	202395	2p11.2	-	0
WG0041908-DNA_F10_RM6116	Unaffected	Male	2	89675384	89877778	loss	202395	2p11.2	-	0
WG0041909-DNA_D03_RM5426	Unaffected	Female	2	89675384	89877778	loss	202395	2p11.2	-	0
WG0041910-DNA_F07_RM1992	Unaffected	Female	2	89675384	89877778	loss	202395	2p11.2	-	0
WG0041910-DNA_H01_RM6045	Unaffected	Female	2	89675384	89877778	loss	202395	2p11.2	-	0
WG0041911-DNA_A07_RM6310	Unaffected	Male	2	89675384	89877778	loss	202395	2p11.2	-	0
WG0041911-DNA_B02_RM6614	Unaffected	Female	2	89675384	89877778	gain	202395	2p11.2	-	0
WG0041911-DNA_F08_RM6632	Unaffected	Female	2	89675384	89877778	loss	202395	2p11.2	-	0
WG0041911-DNA_G08_RM6432	Unaffected	Male	2	89675384	89877778	loss	202395	2p11.2	-	0
WG0041912-DNA_A06_RX0949	Unaffected	Female	2	89675384	89877778	loss	202395	2p11.2	-	0
WG0041912-DNA_A08_RX1046	Unaffected	Female	2	89675384	89877778	loss	202395	2p11.2	-	0
WG0041912-DNA_B03_RX1183	Unaffected	Female	2	89675384	89877778	loss	202395	2p11.2	-	0
WG0041912-DNA_D09_RM6234	Unaffected	Female	2	89675384	89877778	loss	202395	2p11.2	-	0
WG0041912-DNA_E05_RM1600	Unaffected	Female	2	89675384	89877778	loss	202395	2p11.2	-	0
WG0041915-DNA_D02_RX0540	Unaffected	Male	2	89675384	89877778	loss	202395	2p11.2	-	0
WG0041983-DNA_A03_RX0724	Unaffected	Male	2	89675384	89877778	loss	202395	2p11.2	-	0
WG0041983-DNA_B05_RX0280	Unaffected	Male	2	89675384	89877778	loss	202395	2p11.2	-	0
WG0041983-DNA_B08_RX0441	Unaffected	Female	2	89675384	89877778	loss	202395	2p11.2	-	0
WG0041983-DNA_B10_RX0742	Unaffected	Female	2	89675384	89877778	gain	202395	2p11.2	-	0
WG0041983-DNA_C09_RX0832	Unaffected	Male	2	89675384	89877778	loss	202395	2p11.2	-	0
WG0041984-DNA_A09_RX0528	Unaffected	Female	2	89675384	89877778	loss	202395	2p11.2	-	0
WG0041984-DNA_B11_RM0082	Unaffected	Female	2	89675384	89877778	loss	202395	2p11.2	-	0
WG0041984-DNA_C06_RM8199	Unaffected	Male	2	89675384	89877778	gain	202395	2p11.2	-	0
WG0041984-DNA_D08_RX0507	Unaffected	Female	2	89675384	89877778	loss	202395	2p11.2	-	0
WG0041984-DNA_E08_RX0720	Unaffected	Female	2	89675384	89877778	loss	202395	2p11.2	-	0
WG0041984-DNA_F08_RM8334	Unaffected	Female	2	89675384	89877778	loss	202395	2p11.2	-	0
WG0041985-DNA_A03_RM6668	Unaffected	Female	2	89675384	89877778	loss	202395	2p11.2	-	0
WG0041985-DNA_C02_RM0129	Unaffected	Female	2	89675384	89877778	loss	202395	2p11.2	-	0
WG0041985-DNA_F02_RX0849	Unaffected	Male	2	89675384	89877778	loss	202395	2p11.2	-	0
WG0041906-DNA_A07_RM4150	AD	Female	2	97131905	97390976	loss	259072	2q11.2	ANKRD36	1
WG0041906-DNA_C07_RX1130	AD	Male	2	97131905	97390976	loss	259072	2q11.2	ANKRD36	1
WG0041906-DNA_H12_RM8371	AD	Female	2	97131905	97390976	loss	259072	2q11.2	ANKRD36	1
WG0041907-DNA_B09_RM4137	AD	Female	2	97131905	97390976	gain	259072	2q11.2	ANKRD36	1
WG0041916-DNA_H09_NY2122	AD	Female	2	97131905	97390976	gain	259072	2q11.2	ANKRD36	1
WG0041907-DNA_F06_RM1293	Unaffected	Male	2	97131905	97390976	loss	259072	2q11.2	ANKRD36	1
WG0041907-DNA_F10_RM3676	Unaffected	Female	2	97131905	97390976	loss	259072	2q11.2	ANKRD36	1
WG0041910-DNA_B05_RM4036	Unaffected	Female	2	97131905	97390976	loss	259072	2q11.2	ANKRD36	1
WG0041915-DNA_B04_RM3966	Unaffected	Female	2	97131905	97390976	loss	259072	2q11.2	ANKRD36	1
WG0041984-DNA_A06_RX0242	Unaffected	Female	2	97131905	97390976	loss	259072	2q11.2	ANKRD36	1
WG0041984-DNA_D11_RM5607	Unaffected	Male	2	97131905	97390976	loss	259072	2q11.2	ANKRD36	1
WG0041984-DNA_C06_RM8199	Unaffected	Male	2	97131905	97390976	loss	259072	2q11.2	ANKRD36	1
WG0041910-DNA_D01_RM3534	AD	Female	2	107912554	108474892	gain	562339	2q12.3	SULT1C3,SULT1C2,SULT1C4,GCC2,SLC5A7	5
WG0041906-DNA_C02_RM5155	AD	Female	2	110186944	110339819	loss	152876	2q13	MALL,NCRNA00116,NPHP1	3
WG0041915-DNA_A09_NY1209	AD	Female	2	110186944	110339819	loss	152876	2q13	MALL,NCRNA00116,NPHP1	3
WG0041915-DNA_C06_NY1121	AD	Female	2	110186944	110339819	gain	152876	2q13	MALL,NCRNA00116,NPHP1	3
WG0041908-DNA_H02_RM5600	Unaffected	Female	2	110186944	110339819	gain	152876	2q13	MALL,NCRNA00116,NPHP1	3
WG0041915-DNA_C12_RM1862	Unaffected	Female	2	110186944	110339819	gain	152876	2q13	MALL,NCRNA00116,NPHP1	3
WG0041915-DNA_F12_NY1545	AD	Male	2	110214532	110339819	loss	125288	2q13	MALL,NCRNA00116,NPHP1	3
WG0041907-DNA_H02_RM6325	Unaffected	Male	2	110214532	110339819	gain	125288	2q13	MALL,NCRNA00116,NPHP1	3
WG0041912-DNA_B09_RM5842	Unaffected	Female	2	110214532	110339819	gain	125288	2q13	MALL,NCRNA00116,NPHP1	3
WG0041984-DNA_C06_RM8199	Unaffected	Male	2	110214532	110339819	gain	125288	2q13	MALL,NCRNA00116,NPHP1	3
WG0041910-DNA_A05_RM3861	AD	Male	2	110217609	110339819	gain	122211	2q13	MALL,NCRNA00116,NPHP1	3
WG0041913-DNA_D07_NY2441	AD	Female	2	112403459	112512379	loss	108921	2q13	MERTK	1
WG0041908-DNA_B06_RM5087	Unaffected	Female	2	117527442	117644778	gain	117337	2q14.1	-	0
WG0041911-DNA_G02_RM6529	Unaffected	Female	2	117527442	117644778	gain	117337	2q14.1	-	0
WG0041906-DNA_C10_RM2136	AD	Female	2	130607377	130788574	gain	181198	2q21.1	FAM128B,CCDC74B,TUBA3E,SMPD4	4
WG0041907-DNA_A11_RM3830	Unaffected	Male	2	130607377	130847995	gain	240619	2q21.1	PTPN18,TUBA3E,IMP4,CCDC74B,CCDC115,FAM128B,SMPD4	7
WG0041907-DNA_E07_RM8285	AD	Male	2	131858237	131978699	loss	120463	2q21.1	LOC150776,FAM128A,TUBA3D,LOC401010	4
WG0041915-DNA_D04_NY1004	AD	Female	2	131858237	131978699	gain	120463	2q21.1	LOC150776,FAM128A,TUBA3D,LOC401010	4
WG0041915-DNA_H09_NY1283	AD	Male	2	131858237	131978699	gain	120463	2q21.1	LOC150776,FAM128A,TUBA3D,LOC401010	4
WG0041910-DNA_A09_RM4166	AD	Male	2	131858237	131978699	loss	120463	2q21.1	LOC150776,FAM128A,TUBA3D,LOC401010	4
WG0041914-DNA_H09_NY0635	AD	Female	2	131858237	131978699	loss	120463	2q21.1	LOC150776,FAM128A,TUBA3D,LOC401010	4
WG0041983-DNA_C05_RM8354	AD	Female	2	131858237	131978699	loss	120463	2q21.1	LOC150776,FAM128A,TUBA3D,LOC401010	4
WG0041907-DNA_H02_RM6325	Unaffected	Male	2	131858237	131978699	loss	120463	2q21.1	LOC150776,FAM128A,TUBA3D,LOC401010	4
WG0041908-DNA_H07_RM6767	Unaffected	Female	2	131858237	131978699	gain	120463	2q21.1	LOC150776,FAM128A,TUBA3D,LOC401010	4
WG0041909-DNA_G02_RX0501	Unaffected	Female	2	131858237	131978699	loss	120463	2q21.1	LOC150776,FAM128A,TUBA3D,LOC401010	4
WG0041983-DNA_B11_RX1014	Unaffected	Male	2	131858237	131978699	loss	120463	2q21.1	LOC150776,FAM128A,TUBA3D,LOC401010	4
WG0041984-DNA_A10_RM5467	Unaffected	Female	2	131858237	131978699	loss	120463	2q21.1	LOC150776,FAM128A,TUBA3D,LOC401010	4
WG0041984-DNA_E04_RM6240	Unaffected	Female	2	131858237	131978699	loss	120463	2q21.1	LOC150776,FAM128A,TUBA3D,LOC401010	4
WG0041914-DNA_D03_NY0245	AD	Female	2	141411987	141736067	loss	324081	2q22.1	LRP1B	1
WG0041908-DNA_C04_RM6726	AD	Male	2	159364518	159659198	gain	294681	2q24.1,2q24.2	TANC1,DAPL1	2
WG0041907-DNA_A10_RM0796	Unaffected	Male	2	159364518	159659198	gain	294681	2q24.1,2q24.2	TANC1,DAPL1	2
WG0041915-DNA_E10_NY1325	AD	Male	2	160339210	160871805	gain	532596	2q24.2	PLA2R1,LY75,CD302,RBMS1,ITGB6	5
WG0041916-DNA_G08_NY2080	AD	Female	2	160339210	160871805	gain	532596	2q24.2	PLA2R1,LY75,CD302,RBMS1,ITGB6	5
WG0041983-DNA_B12_RX1125	Unaffected	Female	2	160339210	160871805	gain	532596	2q24.2	PLA2R1,LY75,CD302,RBMS1,ITGB6	5
WG0041916-DNA_E04_RM1059	Unaffected	Female	2	186130907	186264709	loss	133803	2q32.1	-	0
WG0041907-DNA_B02_RM3678	Unaffected	Female	2	186552824	186652908	loss	100085	2q32.1	-	0
WG0041915-DNA_D09_NY1270	AD	Male	2	187731352	187840094	loss	108743	2q32.1	-	0
WG0041914-DNA_H11_RM0804	Unaffected	Male	2	229280031	229491242	loss	211212	2q36.3	-	0
WG0041983-DNA_E01_RM5839	AD	Female	2	233831759	233949483	gain	117725	2q37.1	ATG16L1,SCARNA5,SAG,DGKD,SCARNA6	5
WG0041912-DNA_A04_RX0882	Unaffected	Female	2	241217712	241357348	gain	139637	2q37.3	GPR35,AQP12B,AQP12A,KIF1A	4
WG0041911-DNA_C05_RM6264	AD	Female	3	643003	1118424	gain	475422	3p26.3	CNTN6	1
WG0041914-DNA_E08_NY0553	AD	Male	3	1118424	1756739	gain	638316	3p26.3	CNTN6	1
WG0041985-DNA_F02_RX0849	Unaffected	Male	3	1645301	1836769	gain	191469	3p26.3	-	0
WG0041983-DNA_A09_RX0485	AD	Male	3	1924995	2046931	loss	121937	3p26.3	-	0
WG0041985-DNA_F02_RX0849	Unaffected	Male	3	1924995	2046931	gain	121937	3p26.3	-	0
WG0041914-DNA_H01_NY0295	AD	Female	3	2187318	2402838	loss	215521	3p26.3	CNTN4	1
WG0041915-DNA_B11_NY1464	AD	Female	3	4035937	4228219	loss	192283	3p26.2	-	0
WG0041909-DNA_F05_RX0819	Unaffected	Female	3	4053654	4199731	loss	146078	3p26.2	-	0
WG0041911-DNA_B05_RM3658	Unaffected	Female	3	4085799	4287735	loss	201937	3p26.2	-	0
WG0041909-DNA_G03_RM6623	Unaffected	Female	3	4156750	4292445	loss	135696	3p26.2	-	0
WG0041911-DNA_C05_RM6264	AD	Female	3	5556537	5686897	gain	130361	3p26.1	-	0
WG0041916-DNA_E06_NY1942	AD	Male	3	12610706	12792622	gain	181917	3p25.1	RAF1,TMEM40	2
WG0041983-DNA_A08_RM5553	AD	Female	3	12615745	12781123	gain	165379	3p25.1	RAF1,TMEM40	2
WG0041914-DNA_C10_NY0768	AD	Female	3	17916787	18052061	loss	135275	3p24.3	-	0
WG0041983-DNA_A07_RM6117	AD	Female	3	20037064	20359631	loss	322568	3p24.3	KAT2B,SGOL1	2
WG0041907-DNA_D08_RM1046	Unaffected	Female	3	21075112	21216940	gain	141829	3p24.3	-	0
WG0041984-DNA_E02_RM5351	Unaffected	Male	3	22122711	22309107	loss	186397	3p24.3	-	0
WG0041916-DNA_D04_NY1688	AD	Female	3	25997984	26121049	loss	123066	3p24.2	-	0
WG0041910-DNA_A06_RM1335	Unaffected	Female	3	25997984	26121049	loss	123066	3p24.2	-	0
WG0041915-DNA_D07_NY1163	AD	Female	3	35798283	35913799	gain	115517	3p22.3	ARPP-21	1
WG0041985-DNA_A03_RM6668	Unaffected	Female	3	46211792	46327359	gain	115568	3p21.31	CCR1,CCR3	2
WG0041912-DNA_H11_NY1261	AD	Female	3	46923530	47486702	loss	563173	3p21.31	PTPN23,KIF9,KLHL18,LOC100129354,CCDC12,SCAP,SETD2,NBEAL2	8
WG0041912-DNA_G01_RM4165	Unaffected	Female	3	60043770	60251762	loss	207993	3p14.2	FHIT	1
WG0041912-DNA_H11_NY1261	AD	Female	3	62214636	62389174	gain	174539	3p14.2	PTPRG,C3orf14,CADPS,FEZF2	4
WG0041984-DNA_C02_RX0244	Unaffected	Male	3	65750963	65983350	gain	232388	3p14.1	MAGI1	1
WG0041906-DNA_D08_RX1135	AD	Male	3	75511365	75650909	loss	139545	3p12.3	FAM86D	1
WG0041907-DNA_D04_RM1011	AD	Male	3	75511365	75650909	loss	139545	3p12.3	FAM86D	1
WG0041914-DNA_A02_NY0147	AD	Male	3	75511365	75650909	loss	139545	3p12.3	FAM86D	1
WG0041914-DNA_F04_NY0280	AD	Female	3	75511365	75650909	loss	139545	3p12.3	FAM86D	1
WG0041916-DNA_G12_NY2402	AD	Female	3	75511365	75650909	loss	139545	3p12.3	FAM86D	1
WG0041983-DNA_E04_RX0447	AD	Female	3	75511365	75650909	loss	139545	3p12.3	FAM86D	1
WG0041908-DNA_H12_RM5273	AD	Male	3	75511365	75650909	loss	139545	3p12.3	FAM86D	1
WG0041908-DNA_E04_RM6499	Unaffected	Female	3	75511365	75650909	loss	139545	3p12.3	FAM86D	1
WG0041912-DNA_D09_RM6234	Unaffected	Female	3	75511365	75650909	loss	139545	3p12.3	FAM86D	1
WG0041913-DNA_G11_RM8038	Unaffected	Female	3	75511365	75650909	loss	139545	3p12.3	FAM86D	1
WG0041983-DNA_A12_RM8086	Unaffected	Female	3	75511365	75650909	loss	139545	3p12.3	FAM86D	1
WG0041983-DNA_C12_RM6498	Unaffected	Female	3	75511365	75650909	loss	139545	3p12.3	FAM86D	1
WG0041984-DNA_A04_RM6132	Unaffected	Female	3	75511365	75650909	loss	139545	3p12.3	FAM86D	1
WG0041984-DNA_E10_RX0524	Unaffected	Female	3	75511365	75650909	loss	139545	3p12.3	FAM86D	1
WG0041908-DNA_B08_RM6377	Unaffected	Female	3	80481144	81135677	gain	654534	3p12.3	-	0
WG0041907-DNA_G05_RM5904	AD	Female	3	86877164	87010264	gain	133101	3p12.1	-	0
WG0041911-DNA_A04_RM6141	Unaffected	Male	3	86877164	87010264	gain	133101	3p12.1	-	0
WG0041914-DNA_C11_NY0630	AD	Female	3	89915500	90510976	gain	595477	3p11.1	-	0
WG0041908-DNA_C04_RM6726	AD	Male	3	95019980	95510882	gain	490903	3q11.2	STX19,ARL13B,NSUN3,PROS1,DHFRL1	5
WG0041912-DNA_E01_RM5824	AD	Female	3	99076070	99196494	gain	120425	3q11.2	MINA,GABRR3,CRYBG3	3
WG0041983-DNA_F04_RX1129	AD	Female	3	99085427	99196494	gain	111068	3q11.2	MINA,GABRR3,CRYBG3	3
WG0041907-DNA_E05_RM3614	Unaffected	Female	3	117672070	117997607	gain	325538	3q13.31	LOC285194	1
WG0041984-DNA_A04_RM6132	Unaffected	Female	3	119466438	119625331	gain	158894	3q13.32	-	0
WG0041984-DNA_G10_RX0951	Unaffected	Female	3	119466438	119625331	gain	158894	3q13.32	-	0
WG0041910-DNA_F09_RX1088	AD	Female	3	119493554	119625331	gain	131778	3q13.32	-	0
WG0041907-DNA_H02_RM6325	Unaffected	Male	3	119982580	120176854	loss	194275	3q13.32	IGSF11	1
WG0041983-DNA_B05_RX0280	Unaffected	Male	3	139480432	139657213	gain	176782	3q22.3	ESYT3,MRAS,ARMC8,TXNDC6	4
WG0041912-DNA_C04_RM5578	Unaffected	Male	3	143305311	143568000	gain	262690	3q23	GK5,XRN1	2
WG0041911-DNA_F09_RM6236	AD	Female	3	155774667	155924893	loss	150227	3q25.2	-	0
WG0041916-DNA_D05_NY1770	AD	Female	3	155774667	155924893	loss	150227	3q25.2	-	0
WG0041909-DNA_G06_RM6712	Unaffected	Female	3	165061060	165177669	loss	116610	3q26.1	-	0
WG0041911-DNA_A03_RM6160	Unaffected	Male	3	165177669	165424247	loss	246579	3q26.1	-	0
WG0041912-DNA_A03_RX0719	Unaffected	Male	3	172784128	173329890	gain	545763	3q26.31	TMEM212,FNDC3B,PLD1	3
WG0041984-DNA_E08_RX0720	Unaffected	Female	3	175418716	175857160	gain	438445	3q26.31	NLGN1	1
WG0041912-DNA_A03_RX0719	Unaffected	Male	3	178871803	179284891	gain	413089	3q26.32	-	0
WG0041910-DNA_F04_RM4235	AD	Female	3	187990616	188118678	gain	128063	3q27.3	RFC4,ADIPOQ	2
WG0041985-DNA_C01_RM0115	AD	Male	3	193394796	193524877	loss	130082	3q28	FGF12	1
WG0041907-DNA_E09_RM3524	AD	Female	3	198611920	198784408	gain	172489	3q29	BDH1	1
WG0041915-DNA_A05_RM1061	Unaffected	Female	3	198639494	198906166	gain	266673	3q29	KIAA0226,LOC220729,MIR922,BDH1	4
WG0041984-DNA_G08_RM6391	Unaffected	Female	4	2456284	2676830	gain	220547	4p16.3	RNF4,FAM193A	2
WG0041985-DNA_D02_RM4261	AD	Female	4	7214306	7648612	gain	434307	4p16.1	SORCS2,PSAPL1	2
WG0041983-DNA_D07_RM4146	AD	Male	4	8980214	9097760	gain	117547	4p16.1	DEFB131,LOC650293	2
WG0041984-DNA_E11_RX0448	Unaffected	Female	4	8980214	9097760	gain	117547	4p16.1	DEFB131,LOC650293	2
WG0041908-DNA_A06_RM5520	Unaffected	Male	4	9448545	9575575	gain	127031	4p16.1	SLC2A9	1
WG0041907-DNA_B07_RM4034	Unaffected	Female	4	10669581	10989152	gain	319572	4p16.1,4p15.33	MIR572	1
WG0041908-DNA_D03_RM6283	Unaffected	Female	4	47160604	47516154	gain	355551	4p12	CORIN,ATP10D	2
WG0041915-DNA_E07_NY1162	AD	Female	4	74038554	74258327	gain	219774	4q13.3	COX18,ANKRD17	2
WG0041911-DNA_F10_RM6535	AD	Female	4	89067715	89331857	gain	264143	4q22.1	PKD2,ABCG2,SPP1	3
WG0041912-DNA_H08_RM4053	Unaffected	Female	4	90354762	90478098	loss	123337	4q22.1	GPRIN3	1
WG0041984-DNA_E02_RM5351	Unaffected	Male	4	100348708	100582592	gain	233885	4q23	ADH7,ADH1C,ADH6,ADH1A,ADH1B	5
WG0041914-DNA_C04_NY0381	AD	Female	4	105057496	105317201	loss	259706	4q24	-	0
WG0041984-DNA_C01_RX0572	Unaffected	Female	4	107563143	107792959	gain	229817	4q24	-	0
WG0041984-DNA_C01_RX0572	Unaffected	Female	4	107977516	108271856	gain	294341	4q25	DKK2	1
WG0041911-DNA_F02_RM3639	AD	Male	4	108572634	108791102	gain	218469	4q25	PAPSS1	1
WG0041983-DNA_C01_RX0734	Unaffected	Female	4	116248997	116959750	loss	710754	4q26	NDST4	1
WG0041910-DNA_E08_RX0262	Unaffected	Male	4	119353756	119786651	gain	432896	4q26	NDST3,SNORA24,SNHG8,PRSS12,CEP170L	5
WG0041912-DNA_A07_RX1042	Unaffected	Female	4	119357987	119825119	gain	467133	4q26	NDST3,SNORA24,SNHG8,PRSS12,CEP170L	5
WG0041910-DNA_H04_RM6873	Unaffected	Female	4	119362218	119815374	gain	453157	4q26	NDST3,SNORA24,SNHG8,PRSS12,CEP170L	5
WG0041983-DNA_E03_RM8167	Unaffected	Female	4	120683304	121212090	gain	528787	4q27	MAD2L1,PDE5A	2
WG0041915-DNA_B07_NY1118	AD	Female	4	123924057	124440169	gain	516113	4q27,4q28.1	SPATA5,FGF2,NUDT6	3
WG0041908-DNA_D01_RM5079	Unaffected	Female	4	124006529	124319478	loss	312950	4q28.1	SPATA5,FGF2,NUDT6	3
WG0041916-DNA_A09_NY2086	AD	Male	4	127973480	128320119	gain	346640	4q28.1	-	0
WG0041914-DNA_D07_NY0439	AD	Male	4	129667407	129832314	gain	164908	4q28.2	-	0
WG0041984-DNA_C01_RX0572	Unaffected	Female	4	130045079	130232897	loss	187819	4q28.2	SCLT1	1
WG0041915-DNA_F05_NY1084	AD	Male	4	130232897	130486959	gain	254063	4q28.2	SCLT1,C4orf33	2
WG0041906-DNA_C05_RM0259	Unaffected	Male	4	130248656	130486959	gain	238304	4q28.2	C4orf33	1
WG0041984-DNA_E12_RX0332	Unaffected	Female	4	131370066	131759468	loss	389403	4q28.3	-	0
WG0041909-DNA_C01_RM5066	AD	Female	4	132165825	132567339	gain	401515	4q28.3	-	0
WG0041907-DNA_E01_RM1116	Unaffected	Male	4	132165825	132583204	gain	417380	4q28.3	-	0
WG0041907-DNA_B08_RM4226	AD	Female	4	132185146	132573737	gain	388592	4q28.3	-	0
WG0041912-DNA_D02_RM8070	Unaffected	Female	4	132185146	132573737	gain	388592	4q28.3	-	0
WG0041985-DNA_D02_RM4261	AD	Female	4	135149242	135396155	loss	246914	4q28.3	PABPC4L	1
WG0041913-DNA_E03_NY2535	AD	Female	4	145062088	145164558	loss	102471	4q31.22	GYPB	1
WG0041913-DNA_E04_NY2548	AD	Female	4	145062088	145164558	loss	102471	4q31.22	GYPB	1
WG0041913-DNA_H12_RM8294	AD	Female	4	145062088	145164558	loss	102471	4q31.22	GYPB	1
WG0041914-DNA_E01_NY0163	AD	Female	4	145062088	145164558	loss	102471	4q31.22	GYPB	1
WG0041914-DNA_B01_RX0456	AD	Female	4	145062088	145164558	loss	102471	4q31.22	GYPB	1
WG0041914-DNA_F04_NY0280	AD	Female	4	145062088	145164558	loss	102471	4q31.22	GYPB	1
WG0041983-DNA_E06_RM1620	AD	Male	4	145062088	145164558	loss	102471	4q31.22	GYPB	1
WG0041907-DNA_A02_RM0732	Unaffected	Female	4	145062088	145164558	loss	102471	4q31.22	GYPB	1
WG0041907-DNA_A03_RM0762	Unaffected	Female	4	145062088	145164558	loss	102471	4q31.22	GYPB	1
WG0041907-DNA_D02_RM0994	Unaffected	Male	4	145062088	145164558	loss	102471	4q31.22	GYPB	1
WG0041908-DNA_F12_RX0168	Unaffected	Female	4	145062088	145164558	loss	102471	4q31.22	GYPB	1
WG0041912-DNA_H09_RM8346	Unaffected	Female	4	145062088	145164558	loss	102471	4q31.22	GYPB	1
WG0041913-DNA_B10_RM1254	Unaffected	Male	4	145062088	145164558	loss	102471	4q31.22	GYPB	1
WG0041983-DNA_B12_RX1125	Unaffected	Female	4	145062088	145164558	loss	102471	4q31.22	GYPB	1
WG0041984-DNA_G05_RM6021	Unaffected	Male	4	145062088	145164558	loss	102471	4q31.22	GYPB	1
WG0041985-DNA_D04_RM4270	Unaffected	Female	4	145062088	145164558	loss	102471	4q31.22	GYPB	1
WG0041984-DNA_B11_RM0082	Unaffected	Female	4	145062088	145164558	loss	102471	4q31.22	GYPB	1
WG0041909-DNA_C11_RM5858	Unaffected	Female	4	145062088	145164558	loss	102471	4q31.22	GYPB	1
WG0041912-DNA_B07_RM5069	Unaffected	Female	4	145062088	145164558	loss	102471	4q31.22	GYPB	1
WG0041906-DNA_F03_RM0487	AD	Female	4	145128322	145255238	gain	126917	4q31.22	GYPA,GYPB	2
WG0041906-DNA_F05_RM0517	Unaffected	Female	4	145128322	145255238	loss	126917	4q31.22	GYPA,GYPB	2
WG0041914-DNA_C08_NY0698	AD	Female	4	152049274	152614752	gain	565479	4q31.3	FAM160A1,LRBA,SH3D19,SNORD73A,PRSS48,RPS3A	6
WG0041984-DNA_C03_RX0697	Unaffected	Female	4	152049274	152630081	gain	580808	4q31.3	FAM160A1,LRBA,SH3D19,SNORD73A,PRSS48,RPS3A	6
WG0041909-DNA_F12_RM0527	AD	Male	4	156264677	156630422	gain	365746	4q32.1	NPY2R,MAP9	2
WG0041915-DNA_B10_NY1309	AD	Male	4	161583013	161721169	loss	138157	4q32.2	-	0
WG0041983-DNA_E07_RM2090	AD	Female	4	161583013	161726347	loss	143335	4q32.2	-	0
WG0041915-DNA_E07_NY1162	AD	Female	4	165711846	165833812	gain	121967	4q32.3	-	0
WG0041909-DNA_F10_RM6598	AD	Male	4	180109261	180731901	loss	622641	4q34.3	-	0
WG0041915-DNA_G03_NY0925	AD	Female	4	186371198	186518749	loss	147552	4q35.1	SNX25	1
WG0041907-DNA_G01_RM3607	AD	Female	4	186610310	186759037	gain	148728	4q35.1	SORBS2,CCDC110,PDLIM3	3
WG0041906-DNA_F05_RM0517	Unaffected	Female	4	186610310	186759037	gain	148728	4q35.1	SORBS2,CCDC110,PDLIM3	3
WG0041907-DNA_C01_RX0294	Unaffected	Female	4	186610310	186759037	gain	148728	4q35.1	SORBS2,CCDC110,PDLIM3	3
WG0041907-DNA_G01_RM3607	AD	Female	4	188698152	189066082	gain	367931	4q35.2	-	0
WG0041906-DNA_F05_RM0517	Unaffected	Female	4	188698152	189066082	gain	367931	4q35.2	-	0
WG0041907-DNA_C01_RX0294	Unaffected	Female	4	188698152	189066082	gain	367931	4q35.2	-	0
WG0041915-DNA_C09_NY1239	AD	Male	4	189370201	189837707	loss	467507	4q35.2	-	0
WG0041909-DNA_G12_RM8270	Unaffected	Female	4	189588262	190199716	gain	611455	4q35.2	-	0
WG0041906-DNA_G09_RM3847	Unaffected	Female	4	190276106	190383549	loss	107444	4q35.2	-	0
WG0041910-DNA_H04_RM6873	Unaffected	Female	4	190276106	190383549	loss	107444	4q35.2	-	0
WG0041906-DNA_C08_RM2149	AD	Female	5	134437	399636	loss	265200	5p15.33	CCDC127,LRRC14B,PLEKHG4B,AHRR,SDHA,PDCD6	6
WG0041915-DNA_A08_RM3585	Unaffected	Male	5	352621	664753	gain	312133	5p15.33	EXOC3,LOC100310782,SLC9A3,LOC25845,AHRR,PDCD6,C5orf55	7
WG0041915-DNA_A08_RM3585	Unaffected	Male	5	1697315	1909596	gain	212282	5p15.33	MRPL36,NDUFS6	2
WG0041984-DNA_C08_RM2189	Unaffected	Female	5	4277788	4653961	gain	376174	5p15.33,5p15.32	-	0
WG0041912-DNA_B09_RM5842	Unaffected	Female	5	17566394	17897072	loss	330679	5p15.1	-	0
WG0041906-DNA_A03_RM0015	Unaffected	Female	5	17675214	17780897	loss	105684	5p15.1	-	0
WG0041912-DNA_B11_RM5926	Unaffected	Male	5	17695703	17812334	loss	116632	5p15.1	-	0
WG0041908-DNA_H08_RM6552	Unaffected	Male	5	37175966	37788172	gain	612207	5p13.2	WDR70,NUP155,C5orf42	3
WG0041915-DNA_G08_NY1196	AD	Female	5	45838908	46384240	gain	545333	5p11	-	0
WG0041906-DNA_B02_RM4078	AD	Female	5	45838908	46384240	gain	545333	5p11	-	0
WG0041912-DNA_B11_RM5926	Unaffected	Male	5	45838908	46384240	gain	545333	5p11	-	0
WG0041909-DNA_A08_RM5757	Unaffected	Female	5	45838908	46384240	gain	545333	5p11	-	0
WG0041914-DNA_G04_NY0281	AD	Female	5	45896693	46384240	loss	487548	5p11	-	0
WG0041911-DNA_F03_RM6676	AD	Male	5	45896693	46384240	gain	487548	5p11	-	0
WG0041910-DNA_F04_RM4235	AD	Female	5	45896693	46384240	gain	487548	5p11	-	0
WG0041909-DNA_G08_RM8278	Unaffected	Female	5	45896693	46384240	gain	487548	5p11	-	0
WG0041910-DNA_G11_RM6075	Unaffected	Female	5	45896693	46384240	gain	487548	5p11	-	0
WG0041909-DNA_D01_RM5005	Unaffected	Female	5	49622627	50093800	gain	471174	5q11.1	PARP8,EMB	2
WG0041908-DNA_E04_RM6499	Unaffected	Female	5	53388758	53729928	gain	341171	5q11.2	ARL15	1
WG0041916-DNA_A05_NY1725	AD	Female	5	54670983	54850204	gain	179222	5q11.2	SKIV2L2,PPAP2A	2
WG0041984-DNA_E04_RM6240	Unaffected	Female	5	54670983	54850204	gain	179222	5q11.2	SKIV2L2,PPAP2A	2
WG0041912-DNA_F06_RM6437	Unaffected	Female	5	56290242	56450829	gain	160588	5q11.2	-	0
WG0041906-DNA_A08_RM4285	AD	Male	5	60056277	60678352	gain	622076	5q12.1	ERCC8,ELOVL7,ZSWIM6,C5orf43,NDUFAF2	5
WG0041906-DNA_F01_RM4073	AD	Female	5	60056277	60678352	gain	622076	5q12.1	ERCC8,ELOVL7,ZSWIM6,C5orf43,NDUFAF2	5
WG0041907-DNA_A05_RX0266	Unaffected	Female	5	70782518	70893950	gain	111433	5q13.2	BDP1	1
WG0041984-DNA_E12_RX0332	Unaffected	Female	5	75544306	75949061	gain	404756	5q13.3	F2RL2,SV2C,IQGAP2	3
WG0041914-DNA_D12_NY0709	AD	Female	5	80056924	80293554	gain	236631	5q14.1	MSH3,RASGRF2	2
WG0041916-DNA_F08_NY2075	AD	Female	5	80056924	80293554	gain	236631	5q14.1	MSH3,RASGRF2	2
WG0041915-DNA_E06_NY1131	AD	Male	5	90240521	90451734	loss	211214	5q14.3	GPR98	1
WG0041911-DNA_C03_RM6259	AD	Female	5	97473351	97579011	gain	105661	5q21.1	-	0
WG0041915-DNA_C05_NY1070	AD	Male	5	97473351	97581046	gain	107696	5q21.1	-	0
WG0041910-DNA_G10_RM5732	AD	Female	5	98646594	98821689	loss	175096	5q21.1	-	0
WG0041911-DNA_C06_RM6332	AD	Female	5	99234017	99363739	gain	129723	5q21.1	-	0
WG0041914-DNA_E10_NY0581	AD	Male	5	99247549	99374420	gain	126872	5q21.1	-	0
WG0041916-DNA_C04_NY2083	AD	Female	5	99359383	99474012	loss	114630	5q21.1	-	0
WG0041909-DNA_G11_RM8214	Unaffected	Female	5	99812015	99934121	loss	122107	5q21.1	FAM174A	1
WG0041911-DNA_B07_RM3584	AD	Female	5	100942401	101146382	loss	203982	5q21.1	-	0
WG0041984-DNA_E04_RM6240	Unaffected	Female	5	101027372	101313163	loss	285792	5q21.1	-	0
WG0041911-DNA_B07_RM3584	AD	Female	5	101191706	101351971	gain	160266	5q21.1	-	0
WG0041907-DNA_C07_RM0962	Unaffected	Male	5	101569683	101700137	loss	130455	5q21.1	SLCO4C1	1
WG0041911-DNA_B04_RX0423	Unaffected	Female	5	104160062	104360265	gain	200204	5q21.2	-	0
WG0041906-DNA_E07_RM0450	Unaffected	Female	5	104161063	104355291	gain	194229	5q21.2	-	0
WG0041913-DNA_E02_NY2522	AD	Female	5	104226959	104362454	loss	135496	5q21.2	-	0
WG0041914-DNA_H12_NY0801	AD	Female	5	104233891	104362454	loss	128564	5q21.2	-	0
WG0041984-DNA_D11_RM5607	Unaffected	Male	5	111303677	111422357	loss	118681	5q22.1	C5orf13	1
WG0041913-DNA_D08_NY2474	AD	Female	5	113985145	114193967	loss	208823	5q22.3	-	0
WG0041907-DNA_F08_RM4210	AD	Male	5	114248155	114369824	loss	121670	5q22.3	-	0
WG0041913-DNA_H12_RM8294	AD	Female	5	120328975	120440249	gain	111275	5q23.1	-	0
WG0041910-DNA_C05_RM3823	AD	Male	5	120328975	120440249	gain	111275	5q23.1	-	0
WG0041910-DNA_E12_RX1094	Unaffected	Female	5	120328975	120440249	gain	111275	5q23.1	-	0
WG0041906-DNA_F10_RX0263	Unaffected	Female	5	120328975	120440249	gain	111275	5q23.1	-	0
WG0041912-DNA_H09_RM8346	Unaffected	Female	5	120328975	120440249	gain	111275	5q23.1	-	0
WG0041914-DNA_C12_NY0695	AD	Female	5	120337992	120440249	gain	102258	5q23.1	-	0
WG0041906-DNA_C02_RM5155	AD	Female	5	122644111	122936260	gain	292150	5q23.2	CEP120,CSNK1G3	2
WG0041907-DNA_B08_RM4226	AD	Female	5	124012662	124445273	gain	432612	5q23.2	ZNF608	1
WG0041916-DNA_D06_NY1929	AD	Female	5	125603412	125706253	gain	102842	5q23.2	-	0
WG0041906-DNA_A05_RM8217	AD	Male	5	127076410	129661200	gain	2584791	5q23.3,5q23.2	ISOC1,FLJ33630,FBN2,CHSY3,SLC12A2,ADAMTS19,SLC27A6	7
WG0041907-DNA_D09_RX1033	AD	Female	5	129643509	129825028	gain	181520	5q23.3	-	0
WG0041912-DNA_A10_RX1121	Unaffected	Female	5	140669944	140770117	gain	100174	5q31.3	TAF7,PCDHGA8,PCDHGB3,PCDHGB2,PCDHGB1,PCDHGA9,PCDHGB6,PCDHGB5,PCDHGB4,PCDHGA2,PCDHGA3,PCDHGA1,PCDHGA6,PCDHGA7,PCDHGA4,PCDHGA5	16
WG0041914-DNA_D08_NY0549	AD	Female	5	154326180	154428932	loss	102753	5q33.2	KIF4B,MRPL22	2
WG0041984-DNA_B04_RX0440	Unaffected	Female	5	154326180	154428932	loss	102753	5q33.2	KIF4B,MRPL22	2
WG0041910-DNA_D01_RM3534	AD	Female	5	174247899	174439837	gain	191939	5q35.2	-	0
WG0041911-DNA_A05_RM6173	AD	Male	5	179519062	179935691	gain	416630	5q35.3	RASGEF1C,GFPT2,MAPK9,CNOT6	4
WG0041907-DNA_C07_RM0962	Unaffected	Male	6	2158784	2278706	gain	119923	6p25.3	GMDS	1
WG0041907-DNA_B01_RM2139	AD	Female	6	4205722	4417586	loss	211865	6p25.1	-	0
WG0041914-DNA_E01_NY0163	AD	Female	6	12084725	12363276	gain	278552	6p24.1	HIVEP1	1
WG0041911-DNA_C05_RM6264	AD	Female	6	12150191	12363276	gain	213086	6p24.1	HIVEP1	1
WG0041915-DNA_D04_NY1004	AD	Female	6	12150191	12363276	gain	213086	6p24.1	HIVEP1	1
WG0041912-DNA_G02_RM4216	AD	Female	6	12150191	12363276	gain	213086	6p24.1	HIVEP1	1
WG0041906-DNA_D04_RM3970	Unaffected	Female	6	12150191	12363276	gain	213086	6p24.1	HIVEP1	1
WG0041907-DNA_E04_RM1166	Unaffected	Female	6	12150191	12363276	gain	213086	6p24.1	HIVEP1	1
WG0041913-DNA_A05_NY0404	AD	Male	6	12156113	12363276	gain	207164	6p24.1	HIVEP1	1
WG0041915-DNA_F09_NY1276	AD	Female	6	12156113	12363276	gain	207164	6p24.1	HIVEP1	1
WG0041907-DNA_G02_RM6194	Unaffected	Male	6	18329450	18542655	gain	213206	6p22.3	KDM1B,DEK,RNF144B	3
WG0041916-DNA_D05_NY1770	AD	Female	6	23966289	24086586	loss	120298	6p22.2	-	0
WG0041909-DNA_F10_RM6598	AD	Male	6	27160515	27508010	gain	347496	6p22.1	POM121L2,HIST1H4I,PRSS16,HIST1H2AH,ZNF391,HIST1H2AG,ZNF204P,FKSG83,HIST1H2BJ,HIST1H2BK	10
WG0041912-DNA_B05_RX1192	AD	Female	6	34544948	35001376	gain	456429	6p21.31	C6orf106,SPDEF,TAF11,UHRF1BP1,SNRPC,ANKS1A,PACSIN1	7
WG0041907-DNA_E09_RM3524	AD	Female	6	54143749	55674067	loss	1530319	6p12.1	GFRAL,C6orf142,TINAG,HMGCLL1,FAM83B,HCRTR2	6
WG0041910-DNA_H01_RM6045	Unaffected	Female	6	57437845	58163886	gain	726042	6p11.2	PRIM2	1
WG0041908-DNA_D06_RX1097	Unaffected	Male	6	57688739	58152177	gain	463439	6p11.2	-	0
WG0041915-DNA_C12_RM1862	Unaffected	Female	6	57688739	58152177	gain	463439	6p11.2	-	0
WG0041906-DNA_H10_RX0249	Unaffected	Male	6	57793621	58183439	gain	389819	6p11.2	-	0
WG0041910-DNA_H01_RM6045	Unaffected	Female	6	61949597	62367338	gain	417742	6q11.1	-	0
WG0041915-DNA_C12_RM1862	Unaffected	Female	6	62021131	62330243	gain	309113	6q11.1	-	0
WG0041908-DNA_D06_RX1097	Unaffected	Male	6	62021131	62945058	gain	923928	6q11.1	KHDRBS2	1
WG0041915-DNA_A05_RM1061	Unaffected	Female	6	68288763	68492592	loss	203830	6q12	-	0
WG0041906-DNA_C09_RM0334	Unaffected	Female	6	68288763	68516347	loss	227585	6q12	-	0
WG0041984-DNA_H06_RX0450	Unaffected	Female	6	77820629	78471213	gain	650585	6q14.1	HTR1B	1
WG0041914-DNA_B02_NY0002	AD	Female	6	78904816	79022244	gain	117429	6q14.1	-	0
WG0041907-DNA_C01_RX0294	Unaffected	Female	6	78904816	79022244	gain	117429	6q14.1	-	0
WG0041983-DNA_C06_RX0274	Unaffected	Female	6	95407647	95612510	loss	204864	6q16.1	-	0
WG0041908-DNA_G12_RX1108	AD	Male	6	95543497	95692216	loss	148720	6q16.1	-	0
WG0041911-DNA_H03_RM5034	Unaffected	Male	6	95543872	95676359	loss	132488	6q16.1	-	0
WG0041985-DNA_D03_RM4225	AD	Male	6	102596103	102706559	gain	110457	6q16.3	GRIK2	1
WG0041908-DNA_H02_RM5600	Unaffected	Female	6	107222087	107323246	loss	101160	6q21	QRSL1	1
WG0041906-DNA_E03_RM4080	Unaffected	Female	6	118771801	119204745	gain	432945	6q22.31	C6orf204,PLN,BRD7P3	3
WG0041916-DNA_A11_NY2240	AD	Female	6	121323877	121480077	loss	156201	6q22.31	C6orf170	1
WG0041910-DNA_E09_RM4141	AD	Female	6	123700370	123809909	gain	109540	6q22.31	TRDN	1
WG0041913-DNA_E03_NY2535	AD	Female	6	134173931	134310515	gain	136585	6q23.2	RP4-662A9.2,TCF21	2
WG0041908-DNA_D10_RX0071	Unaffected	Female	6	146865131	146967369	loss	102239	6q24.3	C6orf103,RAB32	2
WG0041909-DNA_B07_RM5368	Unaffected	Male	6	146896790	147660390	gain	763601	6q24.3	LOC729176,C6orf103,RAB32,STXBP5	4
WG0041983-DNA_F07_RM8249	AD	Female	6	162433426	162715048	loss	281623	6q26	PARK2	1
WG0041911-DNA_G02_RM6529	Unaffected	Female	6	162433426	162715048	loss	281623	6q26	PARK2	1
WG0041912-DNA_A07_RX1042	Unaffected	Female	6	162433426	162715048	loss	281623	6q26	PARK2	1
WG0041908-DNA_A06_RM5520	Unaffected	Male	6	162580056	162992772	gain	412717	6q26	PARK2	1
WG0041984-DNA_H01_RM6358	Unaffected	Female	6	162656326	162809965	loss	153640	6q26	PARK2	1
WG0041913-DNA_B06_NY1783	AD	Male	6	162945464	163054238	loss	108775	6q26	PARK2	1
WG0041914-DNA_G04_NY0281	AD	Female	6	162945464	163054238	loss	108775	6q26	PARK2	1
WG0041913-DNA_D05_NY2428	AD	Female	6	168073784	168334983	gain	261200	6q27	MLLT4,KIF25,HGC6.3,FRMD1	4
WG0041983-DNA_B05_RX0280	Unaffected	Male	6	168073784	168334983	gain	261200	6q27	MLLT4,KIF25,HGC6.3,FRMD1	4
WG0041906-DNA_C02_RM5155	AD	Female	6	168078127	168179512	gain	101386	6q27	MLLT4,KIF25,HGC6.3	3
WG0041907-DNA_D08_RM1046	Unaffected	Female	6	168078127	168179512	gain	101386	6q27	MLLT4,KIF25,HGC6.3	3
WG0041911-DNA_F06_RM5972	Unaffected	Male	6	168078127	168179512	gain	101386	6q27	MLLT4,KIF25,HGC6.3	3
WG0041984-DNA_E08_RX0720	Unaffected	Female	6	168078127	168179512	gain	101386	6q27	MLLT4,KIF25,HGC6.3	3
WG0041910-DNA_D01_RM3534	AD	Female	6	168078127	168340401	gain	262275	6q27	MLLT4,KIF25,HGC6.3,FRMD1	4
WG0041915-DNA_E12_NY1541	AD	Male	6	168078127	168340401	gain	262275	6q27	MLLT4,KIF25,HGC6.3,FRMD1	4
WG0041916-DNA_E08_NY2070	AD	Female	6	168078127	168340401	gain	262275	6q27	MLLT4,KIF25,HGC6.3,FRMD1	4
WG0041985-DNA_C04_RX0341	AD	Male	6	168078127	168340401	gain	262275	6q27	MLLT4,KIF25,HGC6.3,FRMD1	4
WG0041910-DNA_E12_RX1094	Unaffected	Female	6	168078127	168340401	gain	262275	6q27	MLLT4,KIF25,HGC6.3,FRMD1	4
WG0041915-DNA_H05_NY1102	AD	Female	6	168086460	168342769	gain	256310	6q27	MLLT4,KIF25,HGC6.3,FRMD1	4
WG0041908-DNA_H07_RM6767	Unaffected	Female	6	168156044	168291374	gain	135331	6q27	KIF25,FRMD1	2
WG0041907-DNA_D08_RM1046	Unaffected	Female	6	168233081	168334983	gain	101903	6q27	-	0
WG0041984-DNA_E12_RX0332	Unaffected	Female	6	169505179	169784390	gain	279212	6q27	WDR27	1
WG0041906-DNA_H10_RX0249	Unaffected	Male	7	2464578	2579950	gain	115373	7p22.2	LFNG,IQCE,C7orf27	3
WG0041907-DNA_D11_RM1109	AD	Female	7	4334033	4504292	gain	170260	7p22.1,7p22.2	-	0
WG0041906-DNA_H06_RM3803	AD	Female	7	16882053	17397887	gain	515835	7p21.1	AHR,AGR3	2
WG0041910-DNA_D10_RX0319	AD	Female	7	16887616	17381309	gain	493694	7p21.1	AHR,AGR3	2
WG0041908-DNA_D10_RX0071	Unaffected	Female	7	19514474	19626343	loss	111870	7p15.3	-	0
WG0041906-DNA_B04_RM8029	AD	Female	7	22254801	22391414	loss	136614	7p15.3	RAPGEF5	1
WG0041908-DNA_E11_RM6603	Unaffected	Female	7	38030607	38144844	gain	114238	7p14.1	-	0
WG0041906-DNA_H04_RM0658	Unaffected	Female	7	38235336	38381890	loss	146555	7p14.1	TARP,STARD3NL	2
WG0041911-DNA_F04_RM5873	Unaffected	Male	7	39938650	40099569	gain	160920	7p14.1	CDK13	1
WG0041908-DNA_F08_RM5793	Unaffected	Male	7	39994009	40163693	gain	169685	7p14.1	C7orf11,CDK13,C7orf10	3
WG0041910-DNA_C07_RM4074	Unaffected	Male	7	40581566	40749097	gain	167532	7p14.1	C7orf10	1
WG0041914-DNA_F08_NY0560	AD	Female	7	53428180	53557744	loss	129565	7p12.1	-	0
WG0041915-DNA_E07_NY1162	AD	Female	7	53428180	53557744	loss	129565	7p12.1	-	0
WG0041907-DNA_A03_RM0762	Unaffected	Female	7	53428180	53557744	loss	129565	7p12.1	-	0
WG0041910-DNA_C03_RM3898	Unaffected	Female	7	53428180	53557744	loss	129565	7p12.1	-	0
WG0041983-DNA_F06_RM5780	Unaffected	Male	7	53428180	53557744	loss	129565	7p12.1	-	0
WG0041985-DNA_H02_RX1218	Unaffected	Female	7	53435099	53557744	loss	122646	7p12.1	-	0
WG0041983-DNA_E02_RX0721	Unaffected	Male	7	54611861	55171602	gain	559742	7p11.2	SEC61G,EGFR	2
WG0041906-DNA_B02_RM4078	AD	Female	7	61490330	62042141	gain	551812	7q11.21	-	0
WG0041907-DNA_B08_RM4226	AD	Female	7	61490330	62042141	gain	551812	7q11.21	-	0
WG0041907-DNA_F08_RM4210	AD	Male	7	61490330	62042141	gain	551812	7q11.21	-	0
WG0041910-DNA_C08_RM3642	AD	Female	7	61490330	62042141	gain	551812	7q11.21	-	0
WG0041910-DNA_H06_RM6161	AD	Male	7	61490330	62042141	gain	551812	7q11.21	-	0
WG0041914-DNA_D08_NY0549	AD	Female	7	61490330	62042141	gain	551812	7q11.21	-	0
WG0041915-DNA_A09_NY1209	AD	Female	7	61490330	62042141	gain	551812	7q11.21	-	0
WG0041906-DNA_F09_RM2194	AD	Female	7	61490330	62042141	gain	551812	7q11.21	-	0
WG0041907-DNA_E09_RM3524	AD	Female	7	61490330	62042141	gain	551812	7q11.21	-	0
WG0041914-DNA_E06_NY0411	AD	Female	7	61490330	62042141	gain	551812	7q11.21	-	0
WG0041909-DNA_B03_RM6243	Unaffected	Male	7	61490330	62042141	gain	551812	7q11.21	-	0
WG0041909-DNA_E10_RM8054	Unaffected	Female	7	61490330	62042141	gain	551812	7q11.21	-	0
WG0041909-DNA_F05_RX0819	Unaffected	Female	7	61490330	62042141	gain	551812	7q11.21	-	0
WG0041914-DNA_C08_NY0698	AD	Female	7	61490330	62075724	gain	585395	7q11.21	-	0
WG0041914-DNA_H09_NY0635	AD	Female	7	61490330	62075724	gain	585395	7q11.21	-	0
WG0041915-DNA_A02_NY0835	AD	Female	7	61490330	62075724	gain	585395	7q11.21	-	0
WG0041916-DNA_D01_NY1577	AD	Female	7	61490330	62075724	gain	585395	7q11.21	-	0
WG0041914-DNA_E10_NY0581	AD	Male	7	61490330	62075724	gain	585395	7q11.21	-	0
WG0041909-DNA_A08_RM5757	Unaffected	Female	7	61490330	62075724	gain	585395	7q11.21	-	0
WG0041909-DNA_D06_RM6513	Unaffected	Female	7	61490330	62075724	gain	585395	7q11.21	-	0
WG0041910-DNA_F04_RM4235	AD	Female	7	61490330	62155064	gain	664735	7q11.21	-	0
WG0041914-DNA_G12_NY0781	AD	Female	7	61490330	62155064	gain	664735	7q11.21	-	0
WG0041911-DNA_G10_RM1111	AD	Female	7	61490330	62155064	loss	664735	7q11.21	-	0
WG0041907-DNA_A04_RM0763	AD	Male	7	61490330	62155064	gain	664735	7q11.21	-	0
WG0041913-DNA_E08_NY2608	AD	Female	7	61490330	62155064	loss	664735	7q11.21	-	0
WG0041914-DNA_B01_RX0456	AD	Female	7	61490330	62155064	loss	664735	7q11.21	-	0
WG0041909-DNA_D03_RM5426	Unaffected	Female	7	61490330	62155064	gain	664735	7q11.21	-	0
WG0041910-DNA_B08_RM3897	Unaffected	Female	7	61490330	62155064	gain	664735	7q11.21	-	0
WG0041910-DNA_G11_RM6075	Unaffected	Female	7	61490330	62155064	gain	664735	7q11.21	-	0
WG0041912-DNA_D09_RM6234	Unaffected	Female	7	61490330	62155064	gain	664735	7q11.21	-	0
WG0041984-DNA_B06_RX0509	Unaffected	Female	7	61490330	62155064	loss	664735	7q11.21	-	0
WG0041908-DNA_B06_RM5087	Unaffected	Female	7	61490330	62172661	gain	682332	7q11.21	-	0
WG0041906-DNA_D12_RM3996	Unaffected	Female	7	61490330	62172661	gain	682332	7q11.21	-	0
WG0041911-DNA_F03_RM6676	AD	Male	7	61673005	62336389	gain	663385	7q11.21	-	0
WG0041907-DNA_G02_RM6194	Unaffected	Male	7	62298382	63284509	loss	986128	7q11.21	LOC100287834,LOC100287704,ZNF727,LOC643955	4
WG0041911-DNA_B01_RX0380	Unaffected	Male	7	63174608	63420821	loss	246214	7q11.21	ZNF736,ZNF679,ZNF727,ZNF735	4
WG0041907-DNA_G02_RM6194	Unaffected	Male	7	64316996	64593616	loss	276621	7q11.21	INTS4L1,ZNF92	2
WG0041984-DNA_F05_RX0464	Unaffected	Female	7	64316996	64593616	loss	276621	7q11.21	INTS4L1,ZNF92	2
WG0041915-DNA_B02_NY1253	AD	Female	7	64334979	64593616	loss	258638	7q11.21	ZNF92	1
WG0041983-DNA_G08_RM5592	AD	Female	7	64334979	64593616	gain	258638	7q11.21	ZNF92	1
WG0041909-DNA_D07_RX0526	Unaffected	Female	7	64334979	64593616	loss	258638	7q11.21	ZNF92	1
WG0041984-DNA_F04_RX0463	Unaffected	Female	7	64334979	64593616	loss	258638	7q11.21	ZNF92	1
WG0041915-DNA_D09_NY1270	AD	Male	7	64369181	64553672	loss	184492	7q11.21	ZNF92	1
WG0041910-DNA_D06_RM3760	AD	Female	7	70542497	70645310	loss	102814	7q11.22	WBSCR17	1
WG0041907-DNA_C01_RX0294	Unaffected	Female	7	70675868	70877018	gain	201151	7q11.22	WBSCR17	1
WG0041911-DNA_A06_RM5867	Unaffected	Female	7	71680977	71853211	gain	172235	7q11.23,7q11.22	TYW1B	1
WG0041911-DNA_F03_RM6676	AD	Male	7	71721683	71920564	gain	198882	7q11.23,7q11.22	TYW1B	1
WG0041912-DNA_G03_RM1372	Unaffected	Male	7	75155154	75367226	gain	212073	7q11.23	RHBDD2,HIP1,CCL24,CCL26	4
WG0041913-DNA_D10_NY2492	AD	Female	7	75160058	75317384	gain	157327	7q11.23	HIP1,CCL24,CCL26	3
WG0041910-DNA_H03_RM5799	AD	Male	7	76023564	76264711	gain	241148	7q11.23	LOC100133091,POMZP3	2
WG0041912-DNA_F12_RX1089	AD	Female	7	76023564	76264711	gain	241148	7q11.23	LOC100133091,POMZP3	2
WG0041983-DNA_F05_RM6725	AD	Female	7	76023564	76264711	gain	241148	7q11.23	LOC100133091,POMZP3	2
WG0041906-DNA_F06_RM0518	Unaffected	Female	7	76023564	76264711	gain	241148	7q11.23	LOC100133091,POMZP3	2
WG0041906-DNA_G05_RM3632	AD	Female	7	76023564	76395148	gain	371585	7q11.23	LOC100133091,POMZP3	2
WG0041908-DNA_F03_RM5089	AD	Female	7	76023564	76395148	gain	371585	7q11.23	LOC100133091,POMZP3	2
WG0041909-DNA_B08_RM5099	AD	Female	7	76023564	76395148	gain	371585	7q11.23	LOC100133091,POMZP3	2
WG0041910-DNA_A05_RM3861	AD	Male	7	76023564	76395148	gain	371585	7q11.23	LOC100133091,POMZP3	2
WG0041911-DNA_G10_RM1111	AD	Female	7	76023564	76395148	gain	371585	7q11.23	LOC100133091,POMZP3	2
WG0041914-DNA_A11_NY0651	AD	Male	7	76023564	76395148	gain	371585	7q11.23	LOC100133091,POMZP3	2
WG0041914-DNA_C08_NY0698	AD	Female	7	76023564	76395148	gain	371585	7q11.23	LOC100133091,POMZP3	2
WG0041916-DNA_H05_NY1870	AD	Female	7	76023564	76395148	gain	371585	7q11.23	LOC100133091,POMZP3	2
WG0041907-DNA_H06_RM5999	Unaffected	Male	7	76023564	76395148	gain	371585	7q11.23	LOC100133091,POMZP3	2
WG0041909-DNA_G02_RX0501	Unaffected	Female	7	76023564	76395148	gain	371585	7q11.23	LOC100133091,POMZP3	2
WG0041915-DNA_A05_RM1061	Unaffected	Female	7	76023564	76395148	loss	371585	7q11.23	LOC100133091,POMZP3	2
WG0041915-DNA_C12_RM1862	Unaffected	Female	7	76023564	76395148	loss	371585	7q11.23	LOC100133091,POMZP3	2
WG0041984-DNA_C07_RM6540	Unaffected	Female	7	76023564	76395148	gain	371585	7q11.23	LOC100133091,POMZP3	2
WG0041984-DNA_F01_RX0848	Unaffected	Female	7	76023564	76395148	gain	371585	7q11.23	LOC100133091,POMZP3	2
WG0041984-DNA_G06_RM6127	Unaffected	Male	7	76023564	76395148	gain	371585	7q11.23	LOC100133091,POMZP3	2
WG0041983-DNA_C07_RX0983	Unaffected	Female	7	76023564	76395148	gain	371585	7q11.23	LOC100133091,POMZP3	2
WG0041983-DNA_F08_RX1010	Unaffected	Male	7	76023564	76395148	gain	371585	7q11.23	LOC100133091,POMZP3	2
WG0041909-DNA_E03_RM5299	Unaffected	Male	7	76023564	76395148	gain	371585	7q11.23	LOC100133091,POMZP3	2
WG0041909-DNA_C11_RM5858	Unaffected	Female	7	76023564	76395148	gain	371585	7q11.23	LOC100133091,POMZP3	2
WG0041984-DNA_D03_RX0790	Unaffected	Female	7	76023564	76395148	gain	371585	7q11.23	LOC100133091,POMZP3	2
WG0041984-DNA_B08_NY2331	AD	Female	7	76068215	76264711	gain	196497	7q11.23	LOC100133091,POMZP3	2
WG0041985-DNA_D01_RM8073	Unaffected	Female	7	76068215	76264711	gain	196497	7q11.23	LOC100133091,POMZP3	2
WG0041914-DNA_E01_NY0163	AD	Female	7	76068215	76395148	gain	326934	7q11.23	LOC100133091,POMZP3	2
WG0041915-DNA_A06_NY1107	AD	Female	7	76068215	76395148	gain	326934	7q11.23	LOC100133091,POMZP3	2
WG0041907-DNA_F06_RM1293	Unaffected	Male	7	76068215	76395148	gain	326934	7q11.23	LOC100133091,POMZP3	2
WG0041908-DNA_F12_RX0168	Unaffected	Female	7	76068215	76395148	gain	326934	7q11.23	LOC100133091,POMZP3	2
WG0041984-DNA_A05_RX0429	Unaffected	Female	7	76068215	76395148	gain	326934	7q11.23	LOC100133091,POMZP3	2
WG0041906-DNA_A04_RX0515	Unaffected	Male	7	76583055	76762354	loss	179300	7q11.23	CCDC146,FGL2	2
WG0041984-DNA_H06_RX0450	Unaffected	Female	7	76589857	76762354	gain	172498	7q11.23	CCDC146,FGL2	2
WG0041984-DNA_H06_RX0450	Unaffected	Female	7	76798820	76981153	gain	182334	7q11.23	PION	1
WG0041985-DNA_D01_RM8073	Unaffected	Female	7	77126333	77261510	gain	135178	7q11.23	RSBN1L,TMEM60	2
WG0041906-DNA_C03_RX0365	AD	Female	7	81926324	82199570	gain	273247	7q21.11	-	0
WG0041911-DNA_B03_RX0259	AD	Male	7	84918179	85091282	loss	173104	7q21.11	-	0
WG0041983-DNA_D05_RM1989	AD	Female	7	84921004	85091282	loss	170279	7q21.11	-	0
WG0041983-DNA_C10_RX0736	Unaffected	Female	7	84921004	85091282	loss	170279	7q21.11	-	0
WG0041913-DNA_E02_NY2522	AD	Female	7	84930126	85091282	loss	161157	7q21.11	-	0
WG0041909-DNA_H11_RM3882	AD	Female	7	85245775	85370565	gain	124791	7q21.11	-	0
WG0041915-DNA_B06_NY1115	AD	Male	7	85245775	85370565	gain	124791	7q21.11	-	0
WG0041915-DNA_H07_NY1169	AD	Female	7	85245775	85370565	gain	124791	7q21.11	-	0
WG0041916-DNA_E10_NY2327	AD	Female	7	85245775	85370565	gain	124791	7q21.11	-	0
WG0041983-DNA_G04_RM5390	AD	Female	7	85245775	85370565	gain	124791	7q21.11	-	0
WG0041915-DNA_A09_NY1209	AD	Female	7	87974520	88092199	loss	117680	7q21.13,7q21.12	-	0
WG0041915-DNA_H12_NY1358	AD	Female	7	87974520	88092199	loss	117680	7q21.13,7q21.12	-	0
WG0041913-DNA_H08_RM4305	Unaffected	Male	7	87982409	88475716	gain	493308	7q21.13,7q21.12	C7orf62,ZNF804B	2
WG0041907-DNA_H01_RX0343	Unaffected	Female	7	88485794	89358839	loss	873046	7q21.13	ZNF804B	1
WG0041912-DNA_A02_RX0513	Unaffected	Female	7	100755083	100925382	gain	170300	7q22.1	EMID2	1
WG0041909-DNA_A10_RM5638	AD	Female	7	110662389	110810558	loss	148170	7q31.1	IMMP2L	1
WG0041914-DNA_G04_NY0281	AD	Female	7	110662389	110810558	loss	148170	7q31.1	IMMP2L	1
WG0041916-DNA_H04_NY1704	AD	Female	7	110662389	110810558	loss	148170	7q31.1	IMMP2L	1
WG0041912-DNA_B06_RX1197	Unaffected	Female	7	110841058	110978436	loss	137379	7q31.1	IMMP2L	1
WG0041983-DNA_B08_RX0441	Unaffected	Female	7	110841058	110978436	loss	137379	7q31.1	IMMP2L	1
WG0041984-DNA_G11_RM6453	Unaffected	Male	7	120398399	120943924	gain	545526	7q31.31,7q31.32	WNT16,FAM3C,C7orf58,ING3	4
WG0041914-DNA_G05_NY0067	AD	Female	7	123641931	123850734	gain	208804	7q31.33	-	0
WG0041914-DNA_E06_NY0411	AD	Female	7	123641931	123850971	gain	209041	7q31.33	-	0
WG0041906-DNA_A05_RM8217	AD	Male	7	124888900	125083027	loss	194128	7q31.33	-	0
WG0041907-DNA_E09_RM3524	AD	Female	7	125579136	125733919	loss	154784	7q31.33	-	0
WG0041906-DNA_F09_RM2194	AD	Female	7	142011319	142213403	loss	202085	7q34	PRSS1,TRY6,PRSS2	3
WG0041914-DNA_F05_NY0231	AD	Female	7	142035247	142193132	loss	157886	7q34	PRSS1,TRY6,PRSS2	3
WG0041907-DNA_D01_RX1107	AD	Female	7	144723257	147661761	loss	2938505	7q36.1,7q35	CNTNAP2,MIR548F4	2
WG0041910-DNA_A11_RX0843	AD	Female	7	153727085	154180336	gain	453252	7q36.2	DPP6	1
WG0041906-DNA_E06_RM0443	AD	Female	8	2334306	2570171	gain	235866	8p23.2	-	0
WG0041906-DNA_G07_RM2127	AD	Female	8	2334306	2570171	gain	235866	8p23.2	-	0
WG0041911-DNA_B07_RM3584	AD	Female	8	2334306	2570171	gain	235866	8p23.2	-	0
WG0041912-DNA_G01_RM4165	Unaffected	Female	8	2334306	2570171	gain	235866	8p23.2	-	0
WG0041984-DNA_C08_RM2189	Unaffected	Female	8	2334306	2570171	gain	235866	8p23.2	-	0
WG0041984-DNA_G12_RX0436	Unaffected	Female	8	2334306	2760863	gain	426558	8p23.2	-	0
WG0041907-DNA_D07_RM1045	AD	Female	8	6867985	6970390	gain	102406	8p23.1	DEFA5	1
WG0041913-DNA_H08_RM4305	Unaffected	Male	8	6867985	6970390	gain	102406	8p23.1	DEFA5	1
WG0041907-DNA_D11_RM1109	AD	Female	8	6867985	7356405	gain	488421	8p23.1	DEFB106A,DEFB109P1B,DEFB107A,DEFB104B,FAM90A5,DEFB104A,SPAG11B,LOC349196,FAM90A20,DEFB106B,DEFB105A,DEFA5,FAM90A14,FAM90A13,DEFB107B,ZNF705G,DEFB105B,FAM66B,DEFB103B,DEFB103A	20
WG0041984-DNA_C10_RM4112	AD	Female	8	14116108	14273257	loss	157150	8p22	SGCZ	1
WG0041915-DNA_G09_NY1281	AD	Male	8	18796873	19031241	gain	234369	8p22	PSD3	1
WG0041913-DNA_E05_NY2554	AD	Female	8	22295758	22417197	gain	121440	8p21.3	PPP3CC,SLC39A14	2
WG0041910-DNA_H03_RM5799	AD	Male	8	43318110	43910848	gain	592739	8p11.1	POTEA	1
WG0041911-DNA_F03_RM6676	AD	Male	8	43515717	43910848	gain	395132	8p11.1	-	0
WG0041914-DNA_C08_NY0698	AD	Female	8	43515717	43910848	gain	395132	8p11.1	-	0
WG0041906-DNA_B02_RM4078	AD	Female	8	43515717	43910848	gain	395132	8p11.1	-	0
WG0041915-DNA_A02_NY0835	AD	Female	8	43515717	43910848	gain	395132	8p11.1	-	0
WG0041906-DNA_F09_RM2194	AD	Female	8	43515717	43910848	gain	395132	8p11.1	-	0
WG0041907-DNA_B08_RM4226	AD	Female	8	43515717	43910848	gain	395132	8p11.1	-	0
WG0041914-DNA_E10_NY0581	AD	Male	8	43515717	43910848	gain	395132	8p11.1	-	0
WG0041915-DNA_G08_NY1196	AD	Female	8	43515717	43910848	gain	395132	8p11.1	-	0
WG0041909-DNA_F05_RX0819	Unaffected	Female	8	43515717	43910848	gain	395132	8p11.1	-	0
WG0041906-DNA_D12_RM3996	Unaffected	Female	8	43515717	43910848	gain	395132	8p11.1	-	0
WG0041908-DNA_B06_RM5087	Unaffected	Female	8	43515717	43910848	gain	395132	8p11.1	-	0
WG0041909-DNA_E10_RM8054	Unaffected	Female	8	43515717	43910848	gain	395132	8p11.1	-	0
WG0041910-DNA_B08_RM3897	Unaffected	Female	8	43515717	43910848	gain	395132	8p11.1	-	0
WG0041910-DNA_G11_RM6075	Unaffected	Female	8	43515717	43910848	gain	395132	8p11.1	-	0
WG0041912-DNA_B09_RM5842	Unaffected	Female	8	43515717	43910848	gain	395132	8p11.1	-	0
WG0041912-DNA_D09_RM6234	Unaffected	Female	8	43515717	43910848	gain	395132	8p11.1	-	0
WG0041914-DNA_E09_NY0532	AD	Male	8	43533112	43910848	gain	377737	8p11.1	-	0
WG0041914-DNA_G04_NY0281	AD	Female	8	43533112	43910848	loss	377737	8p11.1	-	0
WG0041909-DNA_C05_RM5041	Unaffected	Male	8	43533112	43910848	gain	377737	8p11.1	-	0
WG0041985-DNA_D04_RM4270	Unaffected	Female	8	43533112	43910848	loss	377737	8p11.1	-	0
WG0041909-DNA_D06_RM6513	Unaffected	Female	8	43671432	43910848	gain	239417	8p11.1	-	0
WG0041984-DNA_G08_RM6391	Unaffected	Female	8	47062007	47859016	loss	797010	8q11.1	-	0
WG0041907-DNA_G07_RX0361	AD	Female	8	50642218	50779925	loss	137708	8q11.22	-	0
WG0041907-DNA_C08_RM3865	Unaffected	Female	8	52096281	52327763	loss	231483	8q11.22	-	0
WG0041915-DNA_A06_NY1107	AD	Female	8	77185873	77380620	loss	194748	8q21.11	-	0
WG0041915-DNA_A10_NY1287	AD	Male	8	77185873	77380620	loss	194748	8q21.11	-	0
WG0041912-DNA_F06_RM6437	Unaffected	Female	8	77185873	77380620	loss	194748	8q21.11	-	0
WG0041912-DNA_E06_RM4208	AD	Female	8	77281159	77518949	gain	237791	8q21.11	-	0
WG0041911-DNA_G06_RM5377	Unaffected	Female	8	78792302	78923270	loss	130969	8q21.12	-	0
WG0041983-DNA_D11_RX0746	Unaffected	Female	8	78792302	78930729	loss	138428	8q21.12	-	0
WG0041914-DNA_F10_NY0619	AD	Female	8	87256166	87403084	gain	146919	8q21.3	SLC7A13	1
WG0041983-DNA_C04_RM4251	Unaffected	Female	8	87270243	87385036	gain	114794	8q21.3	SLC7A13	1
WG0041984-DNA_E03_RM5492	Unaffected	Female	8	87281129	87431822	gain	150694	8q21.3	WWP1,SLC7A13	2
WG0041907-DNA_G07_RX0361	AD	Female	8	111210397	111341246	loss	130850	8q23.2	-	0
WG0041909-DNA_G03_RM6623	Unaffected	Female	8	111886767	112021406	loss	134640	8q23.2	-	0
WG0041909-DNA_D01_RM5005	Unaffected	Female	8	114789172	114966791	loss	177620	8q23.3	-	0
WG0041906-DNA_B07_RM0176	Unaffected	Male	8	126245040	126701550	gain	456511	8q24.13	TRIB1,NSMCE2	2
WG0041983-DNA_G06_RX1217	Unaffected	Male	8	134130894	134306075	gain	175182	8q24.22	TG,WISP1,SLA	3
WG0041906-DNA_F07_RM4260	AD	Female	8	137756720	137920837	loss	164118	8q24.23	-	0
WG0041908-DNA_F06_RM5885	AD	Female	8	137756720	137920837	loss	164118	8q24.23	-	0
WG0041910-DNA_D04_RX1023	AD	Male	8	137756720	137920837	loss	164118	8q24.23	-	0
WG0041910-DNA_H03_RM5799	AD	Male	8	137756720	137920837	loss	164118	8q24.23	-	0
WG0041913-DNA_B06_NY1783	AD	Male	8	137756720	137920837	loss	164118	8q24.23	-	0
WG0041914-DNA_A07_NY0448	AD	Female	8	137756720	137920837	loss	164118	8q24.23	-	0
WG0041914-DNA_F10_NY0619	AD	Female	8	137756720	137920837	loss	164118	8q24.23	-	0
WG0041915-DNA_G12_NY1546	AD	Female	8	137756720	137920837	loss	164118	8q24.23	-	0
WG0041916-DNA_F05_NY1838	AD	Female	8	137756720	137920837	loss	164118	8q24.23	-	0
WG0041907-DNA_C06_RM0961	Unaffected	Female	8	137756720	137920837	loss	164118	8q24.23	-	0
WG0041907-DNA_C07_RM0962	Unaffected	Male	8	137756720	137920837	loss	164118	8q24.23	-	0
WG0041908-DNA_B08_RM6377	Unaffected	Female	8	137756720	137920837	loss	164118	8q24.23	-	0
WG0041910-DNA_E08_RX0262	Unaffected	Male	8	137756720	137920837	loss	164118	8q24.23	-	0
WG0041910-DNA_F03_RM4101	Unaffected	Female	8	137756720	137920837	loss	164118	8q24.23	-	0
WG0041911-DNA_E04_RM5039	Unaffected	Female	8	137756720	137920837	loss	164118	8q24.23	-	0
WG0041911-DNA_E09_RM5472	Unaffected	Male	8	137756720	137920837	loss	164118	8q24.23	-	0
WG0041983-DNA_H10_RM8120	Unaffected	Female	8	137756720	137920837	loss	164118	8q24.23	-	0
WG0041984-DNA_E11_RX0448	Unaffected	Female	8	137756720	137920837	loss	164118	8q24.23	-	0
WG0041915-DNA_C11_RX0435	AD	Female	8	141227997	141414820	loss	186824	8q24.3	TRAPPC9	1
WG0041983-DNA_D01_RM5282	AD	Female	9	36587	228389	gain	191803	9p24.3	C9orf66,FOXD4,LOC642313,DOCK8,CBWD1	5
WG0041985-DNA_D01_RM8073	Unaffected	Female	9	36587	264108	gain	227522	9p24.3	C9orf66,FOXD4,LOC642313,DOCK8,CBWD1	5
WG0041906-DNA_A05_RM8217	AD	Male	9	194201	341793	gain	147593	9p24.3	DOCK8,C9orf66	2
WG0041906-DNA_E06_RM0443	AD	Female	9	194201	341793	gain	147593	9p24.3	DOCK8,C9orf66	2
WG0041915-DNA_H07_NY1169	AD	Female	9	194201	412570	gain	218370	9p24.3	DOCK8,C9orf66	2
WG0041914-DNA_B08_NY0775	AD	Male	9	194201	412570	gain	218370	9p24.3	DOCK8,C9orf66	2
WG0041916-DNA_C02_NY1614	AD	Female	9	195964	409153	gain	213190	9p24.3	DOCK8,C9orf66	2
WG0041912-DNA_A03_RX0719	Unaffected	Male	9	1203024	1737181	loss	534158	9p24.3	-	0
WG0041908-DNA_A06_RM5520	Unaffected	Male	9	6594213	6740556	gain	146344	9p24.1	KDM4C,GLDC	2
WG0041916-DNA_F04_NY1797	AD	Female	9	6960728	7083689	gain	122962	9p24.1	KDM4C	1
WG0041910-DNA_B05_RM4036	Unaffected	Female	9	7881408	8187045	loss	305638	9p24.1	-	0
WG0041906-DNA_F01_RM4073	AD	Female	9	8893857	9022105	loss	128249	9p24.1,9p23	PTPRD	1
WG0041916-DNA_B09_NY2092	AD	Female	9	9850735	9985938	loss	135204	9p23	PTPRD	1
WG0041914-DNA_C02_NY0246	AD	Female	9	11596348	11745102	loss	148755	9p23	-	0
WG0041983-DNA_B10_RX0742	Unaffected	Female	9	11639257	11925261	loss	286005	9p23	-	0
WG0041906-DNA_F01_RM4073	AD	Female	9	11771428	11905692	gain	134265	9p23	-	0
WG0041915-DNA_C09_NY1239	AD	Male	9	11815229	12088000	loss	272772	9p23	-	0
WG0041915-DNA_F04_NY1017	AD	Male	9	11851962	12000374	loss	148413	9p23	-	0
WG0041907-DNA_D07_RM1045	AD	Female	9	11985297	12114410	loss	129114	9p23	-	0
WG0041916-DNA_E08_NY2070	AD	Female	9	11985297	12114410	loss	129114	9p23	-	0
WG0041907-DNA_F02_RM1255	Unaffected	Female	9	11985297	12114410	loss	129114	9p23	-	0
WG0041914-DNA_B09_NY0516	AD	Female	9	11993252	12144939	loss	151688	9p23	-	0
WG0041908-DNA_F11_RM6125	Unaffected	Female	9	12021101	12152866	loss	131766	9p23	-	0
WG0041983-DNA_D11_RX0746	Unaffected	Female	9	12021101	12152866	loss	131766	9p23	-	0
WG0041983-DNA_F09_RX0479	Unaffected	Female	9	22831425	23273342	loss	441918	9p21.3	-	0
WG0041912-DNA_B01_RX1132	Unaffected	Female	9	24065368	24341770	loss	276403	9p21.3	-	0
WG0041907-DNA_E10_RM4267	Unaffected	Female	9	24577252	25376424	loss	799173	9p21.3	-	0
WG0041910-DNA_E02_RM3722	Unaffected	Male	9	26255879	26407858	loss	151980	9p21.2	-	0
WG0041915-DNA_A10_NY1287	AD	Male	9	27056070	27254556	gain	198487	9p21.2	TEK,NCRNA00032	2
WG0041916-DNA_A09_NY2086	AD	Male	9	28585171	28751593	loss	166423	9p21.1	LINGO2	1
WG0041907-DNA_F12_RM5489	Unaffected	Male	9	30262455	30368771	gain	106317	9p21.1	-	0
WG0041914-DNA_H08_NY0494	AD	Female	9	70151170	70382328	gain	231159	9q13	PGM5,C9orf71,LOC572558	3
WG0041984-DNA_D12_RX0873	Unaffected	Female	9	70559994	70841425	gain	281432	9q21.11	PIP5K1B,PRKACG,FXN,FAM122A	4
WG0041910-DNA_F12_RM5593	AD	Female	9	79337655	79608156	gain	270502	9q21.2	GNA14,GNAQ	2
WG0041983-DNA_B05_RX0280	Unaffected	Male	9	101822934	102053807	gain	230874	9q31.1	ERP44,INVS	2
WG0041906-DNA_A06_RM4128	Unaffected	Male	9	114430269	114570514	gain	140246	9q32	SNX30,KIAA1958,C9orf80	3
WG0041912-DNA_B05_RX1192	AD	Female	9	114441827	114589284	gain	147458	9q32	SNX30,KIAA1958,C9orf80	3
WG0041983-DNA_F07_RM8249	AD	Female	9	114441827	114589284	gain	147458	9q32	SNX30,KIAA1958,C9orf80	3
WG0041983-DNA_C04_RM4251	Unaffected	Female	9	114441827	114595231	gain	153405	9q32	SNX30,KIAA1958,C9orf80	3
WG0041909-DNA_H04_RM0588	AD	Female	9	114441827	114598067	gain	156241	9q32	SNX30,KIAA1958,C9orf80	3
WG0041907-DNA_F06_RM1293	Unaffected	Male	9	114441827	114598067	gain	156241	9q32	SNX30,KIAA1958,C9orf80	3
WG0041983-DNA_E02_RX0721	Unaffected	Male	9	118118897	118396435	gain	277539	9q33.1	ASTN2,PAPPA	2
WG0041985-DNA_G01_RX0750	Unaffected	Female	9	120188881	120832020	gain	643140	9q33.1	-	0
WG0041906-DNA_A10_RM0108	Unaffected	Female	9	124225832	124390961	gain	165130	9q33.2	OR1L8,OR1N2,OR1N1,OR1J4,OR1J2,OR1J1	6
WG0041910-DNA_G12_RM6029	Unaffected	Male	9	124225832	124404029	gain	178198	9q33.2	OR1L8,OR1N2,OR1N1,OR1J4,OR1J2,OR1J1	6
WG0041907-DNA_C07_RM0962	Unaffected	Male	9	133985089	134181884	gain	196796	9q34.13	SETX,NTNG2	2
WG0041906-DNA_G08_RM2184	AD	Female	10	1935387	2158400	loss	223014	10p15.3	-	0
WG0041984-DNA_C02_RX0244	Unaffected	Male	10	1935387	2158400	loss	223014	10p15.3	-	0
WG0041983-DNA_F11_RX0489	Unaffected	Female	10	2693572	3128009	gain	434438	10p15.2,10p15.3	PFKP	1
WG0041983-DNA_A04_RM5574	AD	Female	10	2885361	3605831	gain	720471	10p15.2,10p15.3	PITRM1,PFKP	2
WG0041906-DNA_G02_RX0311	Unaffected	Female	10	3929728	4041081	loss	111354	10p15.1	-	0
WG0041911-DNA_C02_RM6237	Unaffected	Female	10	6717773	6876693	gain	158921	10p14	-	0
WG0041916-DNA_C04_NY2083	AD	Female	10	9772291	9931504	loss	159214	10p14	-	0
WG0041906-DNA_C05_RM0259	Unaffected	Male	10	43050800	43175784	gain	124985	10q11.21	RASGEF1A	1
WG0041914-DNA_C07_NY0440	AD	Female	10	43357414	44294479	loss	937066	10q11.21	HNRNPA3P1,CXCL12,ZNF32,ZNF485,ZNF239	5
WG0041906-DNA_G03_RM8185	AD	Female	10	44530696	44679489	gain	148794	10q11.21	-	0
WG0041913-DNA_C08_NY1581	AD	Female	10	44530696	44679489	gain	148794	10q11.21	-	0
WG0041913-DNA_E08_NY2608	AD	Female	10	44530696	44679489	gain	148794	10q11.21	-	0
WG0041914-DNA_D02_NY0077	AD	Male	10	44530696	44679489	gain	148794	10q11.21	-	0
WG0041915-DNA_B07_NY1118	AD	Female	10	44530696	44679489	gain	148794	10q11.21	-	0
WG0041916-DNA_E08_NY2070	AD	Female	10	44530696	44679489	gain	148794	10q11.21	-	0
WG0041916-DNA_F04_NY1797	AD	Female	10	44530696	44679489	gain	148794	10q11.21	-	0
WG0041983-DNA_A02_RM8014	AD	Male	10	44530696	44679489	gain	148794	10q11.21	-	0
WG0041983-DNA_G05_RM5395	AD	Male	10	44530696	44679489	gain	148794	10q11.21	-	0
WG0041985-DNA_A04_RM3615	AD	Female	10	44530696	44679489	gain	148794	10q11.21	-	0
WG0041907-DNA_B02_RM3678	Unaffected	Female	10	44530696	44679489	gain	148794	10q11.21	-	0
WG0041913-DNA_G11_RM8038	Unaffected	Female	10	44530696	44679489	gain	148794	10q11.21	-	0
WG0041983-DNA_D11_RX0746	Unaffected	Female	10	44530696	44679489	gain	148794	10q11.21	-	0
WG0041984-DNA_C01_RX0572	Unaffected	Female	10	44530696	44679489	gain	148794	10q11.21	-	0
WG0041910-DNA_B11_RM1472	Unaffected	Male	10	44530696	44679489	gain	148794	10q11.21	-	0
WG0041914-DNA_H11_RM0804	Unaffected	Male	10	44530696	44679489	gain	148794	10q11.21	-	0
WG0041984-DNA_C08_RM2189	Unaffected	Female	10	44550157	44672425	gain	122269	10q11.21	-	0
WG0041906-DNA_C06_RM8229	AD	Male	10	47013328	47122505	loss	109178	10q11.22	-	0
WG0041906-DNA_D10_RX0316	AD	Female	10	47013328	47122505	loss	109178	10q11.22	-	0
WG0041912-DNA_C07_RX1161	AD	Female	10	47013328	47122505	loss	109178	10q11.22	-	0
WG0041912-DNA_H12_RX0541	AD	Female	10	47013328	47122505	gain	109178	10q11.22	-	0
WG0041913-DNA_E07_NY2631	AD	Female	10	47013328	47122505	loss	109178	10q11.22	-	0
WG0041914-DNA_E08_NY0553	AD	Male	10	47013328	47122505	loss	109178	10q11.22	-	0
WG0041915-DNA_A02_NY0835	AD	Female	10	47013328	47122505	loss	109178	10q11.22	-	0
WG0041915-DNA_D04_NY1004	AD	Female	10	47013328	47122505	loss	109178	10q11.22	-	0
WG0041983-DNA_C08_RM6374	AD	Female	10	47013328	47122505	loss	109178	10q11.22	-	0
WG0041983-DNA_D07_RM4146	AD	Male	10	47013328	47122505	gain	109178	10q11.22	-	0
WG0041983-DNA_F02_RM6002	AD	Male	10	47013328	47122505	gain	109178	10q11.22	-	0
WG0041985-DNA_B02_NY2161	AD	Female	10	47013328	47122505	loss	109178	10q11.22	-	0
WG0041916-DNA_F02_NY2197	AD	Male	10	47013328	47122505	loss	109178	10q11.22	-	0
WG0041906-DNA_C03_RX0365	AD	Female	10	47013328	47122505	gain	109178	10q11.22	-	0
WG0041906-DNA_C05_RM0259	Unaffected	Male	10	47013328	47122505	loss	109178	10q11.22	-	0
WG0041907-DNA_E04_RM1166	Unaffected	Female	10	47013328	47122505	gain	109178	10q11.22	-	0
WG0041908-DNA_A02_RM6731	Unaffected	Female	10	47013328	47122505	loss	109178	10q11.22	-	0
WG0041909-DNA_G04_RX1050	Unaffected	Male	10	47013328	47122505	loss	109178	10q11.22	-	0
WG0041910-DNA_B08_RM3897	Unaffected	Female	10	47013328	47122505	loss	109178	10q11.22	-	0
WG0041911-DNA_H03_RM5034	Unaffected	Male	10	47013328	47122505	loss	109178	10q11.22	-	0
WG0041912-DNA_G07_RX0753	Unaffected	Male	10	47013328	47122505	loss	109178	10q11.22	-	0
WG0041912-DNA_H04_RX0412	Unaffected	Female	10	47013328	47122505	loss	109178	10q11.22	-	0
WG0041983-DNA_B08_RX0441	Unaffected	Female	10	47013328	47122505	loss	109178	10q11.22	-	0
WG0041983-DNA_D12_RX1048	Unaffected	Male	10	47013328	47122505	loss	109178	10q11.22	-	0
WG0041983-DNA_E11_RM6503	Unaffected	Female	10	47013328	47122505	loss	109178	10q11.22	-	0
WG0041984-DNA_A06_RX0242	Unaffected	Female	10	47013328	47122505	gain	109178	10q11.22	-	0
WG0041984-DNA_B07_RM3663	Unaffected	Female	10	47013328	47122505	loss	109178	10q11.22	-	0
WG0041984-DNA_B11_RM0082	Unaffected	Female	10	47013328	47122505	loss	109178	10q11.22	-	0
WG0041984-DNA_D10_RM2104	Unaffected	Male	10	47013328	47122505	gain	109178	10q11.22	-	0
WG0041984-DNA_E08_RX0720	Unaffected	Female	10	47013328	47122505	gain	109178	10q11.22	-	0
WG0041983-DNA_G09_RX0290	Unaffected	Female	10	47013328	47122505	gain	109178	10q11.22	-	0
WG0041906-DNA_B01_RM3682	AD	Female	10	47013328	47172521	gain	159194	10q11.22	ANTXRL	1
WG0041906-DNA_B02_RM4078	AD	Female	10	47013328	47172521	gain	159194	10q11.22	ANTXRL	1
WG0041906-DNA_F09_RM2194	AD	Female	10	47013328	47172521	gain	159194	10q11.22	ANTXRL	1
WG0041907-DNA_E08_RM1208	AD	Female	10	47013328	47172521	gain	159194	10q11.22	ANTXRL	1
WG0041908-DNA_C03_RM5449	AD	Female	10	47013328	47172521	gain	159194	10q11.22	ANTXRL	1
WG0041909-DNA_A10_RM5638	AD	Female	10	47013328	47172521	gain	159194	10q11.22	ANTXRL	1
WG0041909-DNA_F07_RM6014	AD	Female	10	47013328	47172521	gain	159194	10q11.22	ANTXRL	1
WG0041909-DNA_H03_RM0573	AD	Male	10	47013328	47172521	gain	159194	10q11.22	ANTXRL	1
WG0041909-DNA_H09_RM6319	AD	Male	10	47013328	47172521	gain	159194	10q11.22	ANTXRL	1
WG0041911-DNA_B06_RM6303	AD	Male	10	47013328	47172521	gain	159194	10q11.22	ANTXRL	1
WG0041913-DNA_B06_NY1783	AD	Male	10	47013328	47172521	gain	159194	10q11.22	ANTXRL	1
WG0041913-DNA_E05_NY2554	AD	Female	10	47013328	47172521	gain	159194	10q11.22	ANTXRL	1
WG0041913-DNA_H03_RM6560	AD	Male	10	47013328	47172521	gain	159194	10q11.22	ANTXRL	1
WG0041914-DNA_B08_NY0775	AD	Male	10	47013328	47172521	gain	159194	10q11.22	ANTXRL	1
WG0041914-DNA_C09_NY0521	AD	Female	10	47013328	47172521	gain	159194	10q11.22	ANTXRL	1
WG0041914-DNA_D10_NY0513	AD	Male	10	47013328	47172521	gain	159194	10q11.22	ANTXRL	1
WG0041914-DNA_E04_NY0302	AD	Female	10	47013328	47172521	gain	159194	10q11.22	ANTXRL	1
WG0041915-DNA_A10_NY1287	AD	Male	10	47013328	47172521	gain	159194	10q11.22	ANTXRL	1
WG0041915-DNA_D05_NY1075	AD	Female	10	47013328	47172521	gain	159194	10q11.22	ANTXRL	1
WG0041915-DNA_E01_NY0818	AD	Male	10	47013328	47172521	gain	159194	10q11.22	ANTXRL	1
WG0041916-DNA_E05_NY1811	AD	Female	10	47013328	47172521	loss	159194	10q11.22	ANTXRL	1
WG0041916-DNA_F08_NY2075	AD	Female	10	47013328	47172521	gain	159194	10q11.22	ANTXRL	1
WG0041906-DNA_G09_RM3847	Unaffected	Female	10	47013328	47172521	loss	159194	10q11.22	ANTXRL	1
WG0041907-DNA_F01_RM3893	Unaffected	Female	10	47013328	47172521	gain	159194	10q11.22	ANTXRL	1
WG0041908-DNA_D06_RX1097	Unaffected	Male	10	47013328	47172521	loss	159194	10q11.22	ANTXRL	1
WG0041908-DNA_G04_RM6737	Unaffected	Female	10	47013328	47172521	gain	159194	10q11.22	ANTXRL	1
WG0041909-DNA_B05_RM6745	Unaffected	Female	10	47013328	47172521	gain	159194	10q11.22	ANTXRL	1
WG0041909-DNA_D09_RM6405	Unaffected	Female	10	47013328	47172521	gain	159194	10q11.22	ANTXRL	1
WG0041910-DNA_H01_RM6045	Unaffected	Female	10	47013328	47172521	gain	159194	10q11.22	ANTXRL	1
WG0041911-DNA_B02_RM6614	Unaffected	Female	10	47013328	47172521	gain	159194	10q11.22	ANTXRL	1
WG0041912-DNA_A04_RX0882	Unaffected	Female	10	47013328	47172521	gain	159194	10q11.22	ANTXRL	1
WG0041912-DNA_G01_RM4165	Unaffected	Female	10	47013328	47172521	gain	159194	10q11.22	ANTXRL	1
WG0041912-DNA_G06_RX0888	Unaffected	Female	10	47013328	47172521	gain	159194	10q11.22	ANTXRL	1
WG0041912-DNA_H02_RM6559	Unaffected	Female	10	47013328	47172521	gain	159194	10q11.22	ANTXRL	1
WG0041984-DNA_C01_RX0572	Unaffected	Female	10	47013328	47172521	gain	159194	10q11.22	ANTXRL	1
WG0041984-DNA_D05_RX0575	Unaffected	Female	10	47013328	47172521	gain	159194	10q11.22	ANTXRL	1
WG0041906-DNA_A07_RM4150	AD	Female	10	47013328	47173619	gain	160292	10q11.22	ANTXRL	1
WG0041906-DNA_C12_RM4253	AD	Female	10	47013328	47173619	gain	160292	10q11.22	ANTXRL	1
WG0041906-DNA_F01_RM4073	AD	Female	10	47013328	47173619	gain	160292	10q11.22	ANTXRL	1
WG0041907-DNA_A04_RM0763	AD	Male	10	47013328	47173619	gain	160292	10q11.22	ANTXRL	1
WG0041907-DNA_B11_RM3759	AD	Male	10	47013328	47173619	gain	160292	10q11.22	ANTXRL	1
WG0041907-DNA_D04_RM1011	AD	Male	10	47013328	47173619	gain	160292	10q11.22	ANTXRL	1
WG0041907-DNA_E07_RM8285	AD	Male	10	47013328	47173619	gain	160292	10q11.22	ANTXRL	1
WG0041910-DNA_F12_RM5593	AD	Female	10	47013328	47173619	gain	160292	10q11.22	ANTXRL	1
WG0041913-DNA_D09_NY2490	AD	Female	10	47013328	47173619	gain	160292	10q11.22	ANTXRL	1
WG0041913-DNA_E08_NY2608	AD	Female	10	47013328	47173619	gain	160292	10q11.22	ANTXRL	1
WG0041914-DNA_A02_NY0147	AD	Male	10	47013328	47173619	gain	160292	10q11.22	ANTXRL	1
WG0041914-DNA_E01_NY0163	AD	Female	10	47013328	47173619	loss	160292	10q11.22	ANTXRL	1
WG0041915-DNA_C02_RM6344	AD	Male	10	47013328	47173619	gain	160292	10q11.22	ANTXRL	1
WG0041915-DNA_E04_NY1011	AD	Male	10	47013328	47173619	gain	160292	10q11.22	ANTXRL	1
WG0041916-DNA_A11_NY2240	AD	Female	10	47013328	47173619	gain	160292	10q11.22	ANTXRL	1
WG0041916-DNA_B04_NY1684	AD	Female	10	47013328	47173619	loss	160292	10q11.22	ANTXRL	1
WG0041985-DNA_F04_NY0026	AD	Female	10	47013328	47173619	gain	160292	10q11.22	ANTXRL	1
WG0041906-DNA_E04_RM4276	Unaffected	Female	10	47013328	47173619	gain	160292	10q11.22	ANTXRL	1
WG0041906-DNA_F05_RM0517	Unaffected	Female	10	47013328	47173619	gain	160292	10q11.22	ANTXRL	1
WG0041906-DNA_H09_RM0702	Unaffected	Female	10	47013328	47173619	gain	160292	10q11.22	ANTXRL	1
WG0041907-DNA_C06_RM0961	Unaffected	Female	10	47013328	47173619	gain	160292	10q11.22	ANTXRL	1
WG0041907-DNA_H01_RX0343	Unaffected	Female	10	47013328	47173619	gain	160292	10q11.22	ANTXRL	1
WG0041907-DNA_H08_RM6578	Unaffected	Female	10	47013328	47173619	gain	160292	10q11.22	ANTXRL	1
WG0041910-DNA_H07_RM6048	Unaffected	Female	10	47013328	47173619	gain	160292	10q11.22	ANTXRL	1
WG0041913-DNA_H08_RM4305	Unaffected	Male	10	47013328	47173619	gain	160292	10q11.22	ANTXRL	1
WG0041984-DNA_A10_RM5467	Unaffected	Female	10	47013328	47173619	gain	160292	10q11.22	ANTXRL	1
WG0041913-DNA_E03_NY2535	AD	Female	10	47070415	47173619	gain	103205	10q11.22	ANTXRL	1
WG0041909-DNA_D06_RM6513	Unaffected	Female	10	47070415	47173619	gain	103205	10q11.22	ANTXRL	1
WG0041912-DNA_D04_RM6121	Unaffected	Female	10	47070415	47173619	gain	103205	10q11.22	ANTXRL	1
WG0041983-DNA_C07_RX0983	Unaffected	Female	10	47070415	47173619	gain	103205	10q11.22	ANTXRL	1
WG0041915-DNA_D07_NY1163	AD	Female	10	49072090	49172696	gain	100607	10q11.22	FRMPD2	1
WG0041908-DNA_H01_RX0486	Unaffected	Female	10	51582787	51684351	gain	101565	10q11.23	ASAH2	1
WG0041911-DNA_C05_RM6264	AD	Female	10	55048674	55162168	loss	113495	10q21.1	-	0
WG0041984-DNA_C07_RM6540	Unaffected	Female	10	57004167	57112003	gain	107837	10q21.1	-	0
WG0041908-DNA_E11_RM6603	Unaffected	Female	10	57108413	57398714	loss	290302	10q21.1	-	0
WG0041909-DNA_F04_RM0414	AD	Female	10	57999215	58143741	loss	144527	10q21.1	-	0
WG0041913-DNA_E02_NY2522	AD	Female	10	57999215	58143741	loss	144527	10q21.1	-	0
WG0041914-DNA_B09_NY0516	AD	Female	10	57999215	58143741	loss	144527	10q21.1	-	0
WG0041915-DNA_B06_NY1115	AD	Male	10	57999215	58143741	loss	144527	10q21.1	-	0
WG0041983-DNA_G03_RM5068	AD	Male	10	57999215	58143741	loss	144527	10q21.1	-	0
WG0041907-DNA_A04_RM0763	AD	Male	10	65355689	65464000	gain	108312	10q21.3	-	0
WG0041984-DNA_C08_RM2189	Unaffected	Female	10	68127614	68306574	loss	178961	10q21.3	CTNNA3	1
WG0041906-DNA_E11_RM4180	AD	Female	10	68404904	68592248	gain	187345	10q21.3	LRRTM3,CTNNA3	2
WG0041914-DNA_H08_NY0494	AD	Female	10	79028608	79274964	gain	246357	10q22.3	DLG5,KCNMA1	2
WG0041911-DNA_E05_RM5610	Unaffected	Female	10	109616248	110612639	gain	996392	10q25.1	-	0
WG0041984-DNA_B01_RX0261	Unaffected	Female	10	122344036	122451473	gain	107438	10q26.12	-	0
WG0041906-DNA_F09_RM2194	AD	Female	10	133146394	133600131	gain	453738	10q26.3	PPP2R2D	1
WG0041911-DNA_A03_RM6160	Unaffected	Male	10	133146394	133600131	gain	453738	10q26.3	PPP2R2D	1
WG0041912-DNA_B02_RX1177	Unaffected	Male	10	133242602	133507693	gain	265092	10q26.3	-	0
WG0041910-DNA_D11_RM2148	AD	Female	10	135108137	135227438	gain	119302	10q26.3	SYCE1,LOC619207,CYP2E1	3
WG0041911-DNA_C05_RM6264	AD	Female	10	135108137	135227438	gain	119302	10q26.3	SYCE1,LOC619207,CYP2E1	3
WG0041912-DNA_E07_RM3619	AD	Female	10	135108137	135227438	gain	119302	10q26.3	SYCE1,LOC619207,CYP2E1	3
WG0041915-DNA_D03_NY0914	AD	Female	10	135108137	135227438	gain	119302	10q26.3	SYCE1,LOC619207,CYP2E1	3
WG0041916-DNA_D07_NY1977	AD	Female	10	135108137	135227438	gain	119302	10q26.3	SYCE1,LOC619207,CYP2E1	3
WG0041908-DNA_C11_RM6242	Unaffected	Male	10	135108137	135227438	gain	119302	10q26.3	SYCE1,LOC619207,CYP2E1	3
WG0041911-DNA_B05_RM3658	Unaffected	Female	10	135108137	135227438	gain	119302	10q26.3	SYCE1,LOC619207,CYP2E1	3
WG0041913-DNA_C10_RM1541	Unaffected	Male	10	135108137	135227438	gain	119302	10q26.3	SYCE1,LOC619207,CYP2E1	3
WG0041983-DNA_G10_RM8026	Unaffected	Female	10	135108137	135227438	gain	119302	10q26.3	SYCE1,LOC619207,CYP2E1	3
WG0041984-DNA_A05_RX0429	Unaffected	Female	10	135108137	135227438	gain	119302	10q26.3	SYCE1,LOC619207,CYP2E1	3
WG0041985-DNA_E02_RM8129	Unaffected	Male	10	135108137	135227438	gain	119302	10q26.3	SYCE1,LOC619207,CYP2E1	3
WG0041913-DNA_H08_RM4305	Unaffected	Male	10	135108137	135282675	gain	174539	10q26.3	SYCE1,LOC619207,CYP2E1	3
WG0041984-DNA_B04_RX0440	Unaffected	Female	10	135108137	135282675	gain	174539	10q26.3	SYCE1,LOC619207,CYP2E1	3
WG0041983-DNA_B09_RX0230	Unaffected	Male	10	135108137	135284293	gain	176157	10q26.3	SYCE1,LOC619207,CYP2E1	3
WG0041985-DNA_D02_RM4261	AD	Female	11	4539605	4646318	loss	106714	11p15.4	OR51D1,OR51E1,TRIM68,OR52I2,OR52I1,C11orf40	6
WG0041906-DNA_C10_RM2136	AD	Female	11	19262912	19449210	gain	186299	11p15.1	NAV2	1
WG0041906-DNA_C10_RM2136	AD	Female	11	19497071	19625014	gain	127944	11p15.1	NAV2	1
WG0041910-DNA_H09_RM6092	Unaffected	Female	11	25074327	25249759	loss	175433	11p14.3	-	0
WG0041914-DNA_G05_NY0067	AD	Female	11	25090358	25249759	loss	159402	11p14.3	-	0
WG0041908-DNA_F12_RX0168	Unaffected	Female	11	25090358	25249759	loss	159402	11p14.3	-	0
WG0041906-DNA_B07_RM0176	Unaffected	Male	11	36668410	36782194	loss	113785	11p12	-	0
WG0041916-DNA_F03_NY1643	AD	Female	11	36884887	36985642	gain	100756	11p12	-	0
WG0041907-DNA_H02_RM6325	Unaffected	Male	11	47588971	47704385	gain	115415	11p11.2	FNBP4,MTCH2,AGBL2	3
WG0041907-DNA_B08_RM4226	AD	Female	11	50215029	50669978	gain	454950	11p11.12	LOC646813	1
WG0041914-DNA_E06_NY0411	AD	Female	11	50215029	50669978	gain	454950	11p11.12	LOC646813	1
WG0041910-DNA_H06_RM6161	AD	Male	11	50215029	50669978	gain	454950	11p11.12	LOC646813	1
WG0041912-DNA_B05_RX1192	AD	Female	11	50215029	50669978	gain	454950	11p11.12	LOC646813	1
WG0041906-DNA_B02_RM4078	AD	Female	11	50215029	50669978	gain	454950	11p11.12	LOC646813	1
WG0041914-DNA_E10_NY0581	AD	Male	11	50215029	50669978	gain	454950	11p11.12	LOC646813	1
WG0041915-DNA_A02_NY0835	AD	Female	11	50215029	50669978	gain	454950	11p11.12	LOC646813	1
WG0041906-DNA_D12_RM3996	Unaffected	Female	11	50215029	50669978	gain	454950	11p11.12	LOC646813	1
WG0041909-DNA_B03_RM6243	Unaffected	Male	11	50215029	50669978	gain	454950	11p11.12	LOC646813	1
WG0041910-DNA_F07_RM1992	Unaffected	Female	11	50215029	50669978	gain	454950	11p11.12	LOC646813	1
WG0041983-DNA_G04_RM5390	AD	Female	11	50231935	50669978	loss	438044	11p11.12	LOC646813	1
WG0041985-DNA_D04_RM4270	Unaffected	Female	11	50231935	50669978	loss	438044	11p11.12	LOC646813	1
WG0041911-DNA_F03_RM6676	AD	Male	11	50249096	50669978	gain	420883	11p11.12	LOC646813	1
WG0041910-DNA_F04_RM4235	AD	Female	11	50249096	50669978	gain	420883	11p11.12	LOC646813	1
WG0041914-DNA_B01_RX0456	AD	Female	11	50249096	50669978	loss	420883	11p11.12	LOC646813	1
WG0041906-DNA_A05_RM8217	AD	Male	11	50249096	50669978	gain	420883	11p11.12	LOC646813	1
WG0041911-DNA_G10_RM1111	AD	Female	11	50249096	50669978	loss	420883	11p11.12	LOC646813	1
WG0041910-DNA_B08_RM3897	Unaffected	Female	11	50249096	50669978	gain	420883	11p11.12	LOC646813	1
WG0041909-DNA_D03_RM5426	Unaffected	Female	11	50249096	50669978	gain	420883	11p11.12	LOC646813	1
WG0041912-DNA_D09_RM6234	Unaffected	Female	11	50249096	50669978	gain	420883	11p11.12	LOC646813	1
WG0041984-DNA_G10_RX0951	Unaffected	Female	11	50249096	50669978	loss	420883	11p11.12	LOC646813	1
WG0041912-DNA_E10_RX0623	Unaffected	Female	11	50343409	50669978	gain	326570	11p11.12	-	0
WG0041907-DNA_D12_RX1223	AD	Male	11	50418414	50599126	loss	180713	11p11.12	-	0
WG0041913-DNA_E02_NY2522	AD	Female	11	50418414	50599126	loss	180713	11p11.12	-	0
WG0041983-DNA_D07_RM4146	AD	Male	11	50418414	50599126	loss	180713	11p11.12	-	0
WG0041912-DNA_E10_RX0623	Unaffected	Female	11	51077585	51228612	gain	151028	11p11.12	-	0
WG0041911-DNA_G08_RM6432	Unaffected	Male	11	54840010	55783691	gain	943682	11q11	OR5I1,OR4A16,OR4A15,OR5D18,SPRYD5,OR4C15,OR5D13,OR4C16,OR4C11,OR5D14,OR5W2,OR5D16,OR8I2,OR5F1,OR4S2,OR8K5,OR5J2,OR5L1,OR5L2,OR4P4,OR5T3,OR5T2,OR8H2,OR8H3,OR10AG1,OR8J3,OR7E5P,OR4C6,OR5AS1	29
WG0041915-DNA_F12_NY1545	AD	Male	11	55139733	55352889	loss	213157	11q11	OR5L1,OR5L2,OR4S2,OR4P4,OR5D18,OR5D13,OR4C6,OR5D14	8
WG0041907-DNA_D12_RX1223	AD	Male	11	55179162	55352889	loss	173728	11q11	OR5L1,OR5L2,OR5D18,OR5D13,OR4C6,OR5D14	6
WG0041915-DNA_B11_NY1464	AD	Female	11	55179162	55352889	loss	173728	11q11	OR5L1,OR5L2,OR5D18,OR5D13,OR4C6,OR5D14	6
WG0041906-DNA_C05_RM0259	Unaffected	Male	11	55179162	55352889	loss	173728	11q11	OR5L1,OR5L2,OR5D18,OR5D13,OR4C6,OR5D14	6
WG0041911-DNA_E05_RM5610	Unaffected	Female	11	55179162	55352889	loss	173728	11q11	OR5L1,OR5L2,OR5D18,OR5D13,OR4C6,OR5D14	6
WG0041912-DNA_D04_RM6121	Unaffected	Female	11	55179162	55352889	loss	173728	11q11	OR5L1,OR5L2,OR5D18,OR5D13,OR4C6,OR5D14	6
WG0041911-DNA_C03_RM6259	AD	Female	11	55198944	55352889	loss	153946	11q11	OR5L1,OR5D18,OR5D13,OR5L2,OR5D14	5
WG0041914-DNA_B02_NY0002	AD	Female	11	55198944	55352889	loss	153946	11q11	OR5L1,OR5D18,OR5D13,OR5L2,OR5D14	5
WG0041910-DNA_A05_RM3861	AD	Male	11	55201444	55352889	loss	151446	11q11	OR5L1,OR5D18,OR5D13,OR5L2,OR5D14	5
WG0041906-DNA_H12_RM8371	AD	Female	11	55442132	55576120	loss	133989	11q11	OR7E5P,OR5AS1,OR5F1,OR10AG1,OR5I1	5
WG0041915-DNA_C09_NY1239	AD	Male	11	55442132	55576120	loss	133989	11q11	OR7E5P,OR5AS1,OR5F1,OR10AG1,OR5I1	5
WG0041915-DNA_D05_NY1075	AD	Female	11	55442132	55576120	loss	133989	11q11	OR7E5P,OR5AS1,OR5F1,OR10AG1,OR5I1	5
WG0041909-DNA_A08_RM5757	Unaffected	Female	11	55442132	55576120	loss	133989	11q11	OR7E5P,OR5AS1,OR5F1,OR10AG1,OR5I1	5
WG0041984-DNA_G08_RM6391	Unaffected	Female	11	55442132	55576120	loss	133989	11q11	OR7E5P,OR5AS1,OR5F1,OR10AG1,OR5I1	5
WG0041907-DNA_D09_RX1033	AD	Female	11	55442132	55590708	loss	148577	11q11	OR7E5P,OR5AS1,OR5F1,OR10AG1,OR5I1	5
WG0041906-DNA_F01_RM4073	AD	Female	11	67258202	67471604	loss	213403	11q13.2	LOC645332	1
WG0041908-DNA_E03_RX0318	AD	Female	11	67258202	67471604	loss	213403	11q13.2	LOC645332	1
WG0041915-DNA_G08_NY1196	AD	Female	11	80428642	80852645	loss	424004	11q14.1	-	0
WG0041906-DNA_B02_RM4078	AD	Female	11	89518059	89730357	gain	212299	11q14.3	NAALAD2,CHORDC1	2
WG0041916-DNA_B02_NY1613	AD	Female	11	91369464	91552813	loss	183350	11q14.3	-	0
WG0041985-DNA_B03_NY2227	AD	Female	11	96329528	96598222	loss	268695	11q21	-	0
WG0041984-DNA_D11_RM5607	Unaffected	Male	11	100546098	101180342	gain	634245	11q22.1	TRPC6	1
WG0041908-DNA_A02_RM6731	Unaffected	Female	11	103708159	103961957	loss	253799	11q22.3	-	0
WG0041916-DNA_A09_NY2086	AD	Male	11	105502716	105812081	gain	309366	11q22.3	-	0
WG0041907-DNA_D05_RM8242	AD	Female	11	107103386	107329974	gain	226589	11q22.3	RAB39,SLC35F2	2
WG0041983-DNA_E09_RX0539	Unaffected	Female	11	107103386	107329974	gain	226589	11q22.3	RAB39,SLC35F2	2
WG0041983-DNA_C10_RX0736	Unaffected	Female	11	114220817	114439337	loss	218521	11q23.2	-	0
WG0041983-DNA_C10_RX0736	Unaffected	Female	11	114537450	114960661	loss	423212	11q23.2	CADM1	1
WG0041983-DNA_C10_RX0736	Unaffected	Female	11	115075750	115434168	loss	358419	11q23.3,11q23.2	-	0
WG0041983-DNA_C10_RX0736	Unaffected	Female	11	115473908	115596062	loss	122155	11q23.3	-	0
WG0041915-DNA_G08_NY1196	AD	Female	11	131685720	131786861	gain	101142	11q25	NTM	1
WG0041911-DNA_F08_RM6632	Unaffected	Female	11	133854964	134226681	gain	371718	11q25	-	0
WG0041984-DNA_F11_RM5706	Unaffected	Female	11	133854964	134226681	gain	371718	11q25	-	0
WG0041907-DNA_E12_RM1245	AD	Female	11	133880518	134223427	gain	342910	11q25	-	0
WG0041911-DNA_D10_RM6687	Unaffected	Female	11	133889790	134226681	gain	336892	11q25	-	0
WG0041907-DNA_H09_RM5798	Unaffected	Male	11	133935482	134122531	gain	187050	11q25	-	0
WG0041907-DNA_C11_RX0569	AD	Female	11	134049916	134224279	gain	174364	11q25	-	0
WG0041913-DNA_H01_RM0960	AD	Female	12	859155	961918	gain	102764	12p13.33	WNK1,RAD52	2
WG0041906-DNA_H08_RM2141	AD	Female	12	2858205	2983841	gain	125637	12p13.33	TULP3,C12orf32,TEAD4	3
WG0041911-DNA_A03_RM6160	Unaffected	Male	12	7844356	8037429	gain	193074	12p13.31	SLC2A14,SLC2A3	2
WG0041912-DNA_G11_RM0729	Unaffected	Female	12	7844356	8037429	gain	193074	12p13.31	SLC2A14,SLC2A3	2
WG0041909-DNA_H04_RM0588	AD	Female	12	7888157	8014573	gain	126417	12p13.31	SLC2A14,SLC2A3	2
WG0041911-DNA_C03_RM6259	AD	Female	12	7888157	8014573	gain	126417	12p13.31	SLC2A14,SLC2A3	2
WG0041907-DNA_E11_RX0929	AD	Female	12	7888157	8014573	gain	126417	12p13.31	SLC2A14,SLC2A3	2
WG0041915-DNA_E06_NY1131	AD	Male	12	7888157	8014573	gain	126417	12p13.31	SLC2A14,SLC2A3	2
WG0041906-DNA_F11_RM4103	AD	Male	12	7888157	8014573	gain	126417	12p13.31	SLC2A14,SLC2A3	2
WG0041907-DNA_B04_RM0821	Unaffected	Male	12	7888157	8014573	loss	126417	12p13.31	SLC2A14,SLC2A3	2
WG0041913-DNA_H01_RM0960	AD	Female	12	7888157	8034733	gain	146577	12p13.31	SLC2A14,SLC2A3	2
WG0041984-DNA_D05_RX0575	Unaffected	Female	12	10773616	10895318	gain	121703	12p13.2	TAS2R7,PRR4,TAS2R10,TAS2R8,TAS2R9	5
WG0041985-DNA_B04_RM8333	AD	Male	12	16337535	16498124	loss	160590	12p12.3	MGST1	1
WG0041906-DNA_E02_RM0433	AD	Female	12	19360345	19469374	gain	109030	12p12.3	PLEKHA5	1
WG0041913-DNA_E06_NY2585	AD	Male	12	19360345	19469374	gain	109030	12p12.3	PLEKHA5	1
WG0041915-DNA_F09_NY1276	AD	Female	12	19360345	19469374	gain	109030	12p12.3	PLEKHA5	1
WG0041909-DNA_A10_RM5638	AD	Female	12	19360345	19469374	gain	109030	12p12.3	PLEKHA5	1
WG0041910-DNA_B04_RM8098	Unaffected	Male	12	19360345	19469374	gain	109030	12p12.3	PLEKHA5	1
WG0041984-DNA_B03_RM3743	Unaffected	Female	12	19360345	19469374	gain	109030	12p12.3	PLEKHA5	1
WG0041907-DNA_A10_RM0796	Unaffected	Male	12	19360345	19469374	gain	109030	12p12.3	PLEKHA5	1
WG0041913-DNA_E08_NY2608	AD	Female	12	19743963	19882114	loss	138152	12p12.3	-	0
WG0041907-DNA_G08_RM5030	Unaffected	Female	12	20901315	21295588	loss	394274	12p12.2,12p12.1	LST-3TM12,SLCO1B1,SLCO1B3	3
WG0041907-DNA_F03_RX0493	AD	Female	12	27138555	27679741	loss	541187	12p11.23	C12orf70,ARNTL2,STK38L,PPFIBP1	4
WG0041912-DNA_A02_RX0513	Unaffected	Female	12	31105446	31298174	gain	192729	12p11.21	DDX11	1
WG0041914-DNA_G05_NY0067	AD	Female	12	31157554	31296067	gain	138514	12p11.21	-	0
WG0041915-DNA_F09_NY1276	AD	Female	12	31157554	31296067	gain	138514	12p11.21	-	0
WG0041907-DNA_C08_RM3865	Unaffected	Female	12	31157554	31296067	gain	138514	12p11.21	-	0
WG0041908-DNA_H12_RM5273	AD	Male	12	31157554	31298174	gain	140621	12p11.21	-	0
WG0041909-DNA_F04_RM0414	AD	Female	12	31157554	31298174	gain	140621	12p11.21	-	0
WG0041915-DNA_C04_NY1216	AD	Male	12	31157554	31298174	gain	140621	12p11.21	-	0
WG0041906-DNA_A05_RM8217	AD	Male	12	31157554	31298174	gain	140621	12p11.21	-	0
WG0041907-DNA_C01_RX0294	Unaffected	Female	12	31157554	31298174	gain	140621	12p11.21	-	0
WG0041908-DNA_D12_RM8048	Unaffected	Female	12	31157554	31298174	gain	140621	12p11.21	-	0
WG0041909-DNA_D03_RM5426	Unaffected	Female	12	31157554	31298174	gain	140621	12p11.21	-	0
WG0041984-DNA_B01_RX0261	Unaffected	Female	12	31157554	31298174	gain	140621	12p11.21	-	0
WG0041984-DNA_D11_RM5607	Unaffected	Male	12	31157554	31298174	gain	140621	12p11.21	-	0
WG0041984-DNA_F10_RM4058	Unaffected	Female	12	31157554	31298174	gain	140621	12p11.21	-	0
WG0041984-DNA_H12_RX0821	Unaffected	Male	12	31157554	31298174	gain	140621	12p11.21	-	0
WG0041911-DNA_E09_RM5472	Unaffected	Male	12	31157554	31298174	gain	140621	12p11.21	-	0
WG0041915-DNA_A09_NY1209	AD	Female	12	31187184	31298076	gain	110893	12p11.21	-	0
WG0041908-DNA_D10_RX0071	Unaffected	Female	12	31187184	31298076	gain	110893	12p11.21	-	0
WG0041909-DNA_A03_RM0708	Unaffected	Male	12	31187184	31298076	gain	110893	12p11.21	-	0
WG0041910-DNA_H09_RM6092	Unaffected	Female	12	31187184	31298076	gain	110893	12p11.21	-	0
WG0041912-DNA_H04_RX0412	Unaffected	Female	12	31187184	31298076	gain	110893	12p11.21	-	0
WG0041913-DNA_H07_RX0544	Unaffected	Female	12	31187184	31298076	gain	110893	12p11.21	-	0
WG0041984-DNA_H02_RM6100	Unaffected	Male	12	31187184	31298076	gain	110893	12p11.21	-	0
WG0041984-DNA_H10_RX0961	Unaffected	Male	12	31187184	31298076	gain	110893	12p11.21	-	0
WG0041907-DNA_G12_RM5590	Unaffected	Female	12	31187184	31298076	gain	110893	12p11.21	-	0
WG0041908-DNA_C09_RX0825	Unaffected	Male	12	31187486	31289414	gain	101929	12p11.21	-	0
WG0041909-DNA_B01_RM6784	Unaffected	Female	12	31187486	31289414	gain	101929	12p11.21	-	0
WG0041984-DNA_A08_RX0982	Unaffected	Female	12	31187486	31289414	gain	101929	12p11.21	-	0
WG0041915-DNA_E03_NY1030	AD	Male	12	31187486	31298174	gain	110689	12p11.21	-	0
WG0041910-DNA_H04_RM6873	Unaffected	Female	12	31187486	31298174	gain	110689	12p11.21	-	0
WG0041911-DNA_C09_RM6404	Unaffected	Female	12	31187486	31298174	gain	110689	12p11.21	-	0
WG0041908-DNA_G06_RM6747	Unaffected	Female	12	31187486	31298174	gain	110689	12p11.21	-	0
WG0041915-DNA_E03_NY1030	AD	Male	12	34276213	34711193	gain	434981	12p11.1	-	0
WG0041914-DNA_G09_NY0547	AD	Female	12	34480677	34711193	gain	230517	12p11.1	-	0
WG0041915-DNA_H07_NY1169	AD	Female	12	34480677	34711193	gain	230517	12p11.1	-	0
WG0041906-DNA_F09_RM2194	AD	Female	12	36189013	36826535	gain	637523	12q11,12q12	-	0
WG0041914-DNA_E10_NY0581	AD	Male	12	36189013	36826535	gain	637523	12q11,12q12	-	0
WG0041915-DNA_G08_NY1196	AD	Female	12	36189013	36826535	gain	637523	12q11,12q12	-	0
WG0041916-DNA_D01_NY1577	AD	Female	12	36189013	36826535	gain	637523	12q11,12q12	-	0
WG0041915-DNA_A02_NY0835	AD	Female	12	36189013	36826535	gain	637523	12q11,12q12	-	0
WG0041909-DNA_B03_RM6243	Unaffected	Male	12	36189013	36826535	gain	637523	12q11,12q12	-	0
WG0041909-DNA_F05_RX0819	Unaffected	Female	12	36189013	36826535	gain	637523	12q11,12q12	-	0
WG0041909-DNA_B07_RM5368	Unaffected	Male	12	36189013	36826535	gain	637523	12q11,12q12	-	0
WG0041910-DNA_D09_RM3872	Unaffected	Male	12	36189013	36826535	gain	637523	12q11,12q12	-	0
WG0041912-DNA_D09_RM6234	Unaffected	Female	12	36189013	36826535	gain	637523	12q11,12q12	-	0
WG0041910-DNA_B08_RM3897	Unaffected	Female	12	36189013	36826535	gain	637523	12q11,12q12	-	0
WG0041909-DNA_D06_RM6513	Unaffected	Female	12	36354967	36696954	gain	341988	12q11,12q12	-	0
WG0041908-DNA_B11_RM4135	AD	Female	12	36718276	37186069	gain	467794	12q12	ALG10B	1
WG0041910-DNA_G10_RM5732	AD	Female	12	57366083	57486239	gain	120157	12q14.1	-	0
WG0041906-DNA_B01_RM3682	AD	Female	12	57417360	57549826	loss	132467	12q14.1	-	0
WG0041985-DNA_F04_NY0026	AD	Female	12	57957655	58286681	gain	329027	12q14.1	-	0
WG0041910-DNA_A07_RX1101	Unaffected	Female	12	58607750	58745637	loss	137888	12q14.1	-	0
WG0041908-DNA_C03_RM5449	AD	Female	12	58720995	58826375	loss	105381	12q14.1	-	0
WG0041916-DNA_E10_NY2327	AD	Female	12	62226007	62415375	gain	189369	12q14.2	DPY19L2	1
WG0041916-DNA_G11_NY2306	AD	Female	12	62226007	62415375	gain	189369	12q14.2	DPY19L2	1
WG0041916-DNA_H09_NY2122	AD	Female	12	62226007	62415375	gain	189369	12q14.2	DPY19L2	1
WG0041914-DNA_C11_NY0630	AD	Female	12	62226007	62415375	gain	189369	12q14.2	DPY19L2	1
WG0041915-DNA_E03_NY1030	AD	Male	12	62226007	62415375	gain	189369	12q14.2	DPY19L2	1
WG0041915-DNA_H05_NY1102	AD	Female	12	62226007	62415375	loss	189369	12q14.2	DPY19L2	1
WG0041906-DNA_F07_RM4260	AD	Female	12	62226007	62415375	gain	189369	12q14.2	DPY19L2	1
WG0041913-DNA_H05_RM3548	AD	Female	12	62226007	62415375	gain	189369	12q14.2	DPY19L2	1
WG0041914-DNA_H07_NY0554	AD	Female	12	62226007	62415375	gain	189369	12q14.2	DPY19L2	1
WG0041915-DNA_A03_NY0998	AD	Female	12	62226007	62415375	gain	189369	12q14.2	DPY19L2	1
WG0041983-DNA_A08_RM5553	AD	Female	12	62226007	62415375	gain	189369	12q14.2	DPY19L2	1
WG0041915-DNA_F09_NY1276	AD	Female	12	62226007	62415375	gain	189369	12q14.2	DPY19L2	1
WG0041908-DNA_F10_RM6116	Unaffected	Male	12	62226007	62415375	gain	189369	12q14.2	DPY19L2	1
WG0041984-DNA_G11_RM6453	Unaffected	Male	12	62226007	62415375	gain	189369	12q14.2	DPY19L2	1
WG0041909-DNA_B07_RM5368	Unaffected	Male	12	62226007	62415375	gain	189369	12q14.2	DPY19L2	1
WG0041912-DNA_C02_RX1123	Unaffected	Male	12	62226007	62415375	gain	189369	12q14.2	DPY19L2	1
WG0041983-DNA_G09_RX0290	Unaffected	Female	12	62226007	62415375	gain	189369	12q14.2	DPY19L2	1
WG0041984-DNA_B02_RX1015	Unaffected	Female	12	62226007	62415375	gain	189369	12q14.2	DPY19L2	1
WG0041908-DNA_D05_RX1185	Unaffected	Female	12	62226007	62415375	gain	189369	12q14.2	DPY19L2	1
WG0041983-DNA_A07_RM6117	AD	Female	12	62233961	62404825	loss	170865	12q14.2	DPY19L2	1
WG0041907-DNA_B10_RX0939	AD	Male	12	71415853	71671363	loss	255511	12q21.1	-	0
WG0041908-DNA_A03_RM5291	Unaffected	Female	12	71415853	71671363	loss	255511	12q21.1	-	0
WG0041906-DNA_C10_RM2136	AD	Female	12	71417082	71671363	loss	254282	12q21.1	-	0
WG0041906-DNA_G03_RM8185	AD	Female	12	71417082	71671363	loss	254282	12q21.1	-	0
WG0041911-DNA_F07_RM5523	AD	Male	12	71417082	71671363	loss	254282	12q21.1	-	0
WG0041907-DNA_A11_RM3830	Unaffected	Male	12	79329108	79478989	gain	149882	12q21.31	PTPRQ	1
WG0041907-DNA_G07_RX0361	AD	Female	12	84432527	84564266	loss	131740	12q21.31	-	0
WG0041911-DNA_H09_RM6241	Unaffected	Male	12	85728761	86066705	loss	337945	12q21.32	MGAT4C	1
WG0041983-DNA_G01_RM6534	AD	Female	12	85740416	85963295	loss	222880	12q21.32	MGAT4C	1
WG0041916-DNA_E09_NY2104	AD	Female	12	107972614	108083272	gain	110659	12q24.11	USP30,ACACB,ALKBH2,UNG	4
WG0041914-DNA_H01_NY0295	AD	Female	13	19109434	19362188	gain	252755	13q12.11	MPHOSPH8,PSPC1,ZMYM5	3
WG0041916-DNA_B04_NY1684	AD	Female	13	19109434	19362188	gain	252755	13q12.11	MPHOSPH8,PSPC1,ZMYM5	3
WG0041907-DNA_E06_RX1208	AD	Male	13	19109434	19362188	gain	252755	13q12.11	MPHOSPH8,PSPC1,ZMYM5	3
WG0041912-DNA_D04_RM6121	Unaffected	Female	13	19150093	19407203	gain	257111	13q12.11	PSPC1,ZMYM5	2
WG0041983-DNA_C01_RX0734	Unaffected	Female	13	19157463	19424761	gain	267299	13q12.11	PSPC1,ZMYM5	2
WG0041906-DNA_C06_RM8229	AD	Male	13	26762668	26890794	gain	128127	13q12.2	-	0
WG0041907-DNA_H06_RM5999	Unaffected	Male	13	28092611	28869879	gain	777269	13q12.3	MTUS2,POMP,SLC46A3	3
WG0041914-DNA_B01_RX0456	AD	Female	13	36736294	36880118	gain	143825	13q13.3	-	0
WG0041985-DNA_A03_RM6668	Unaffected	Female	13	56442111	56803216	gain	361106	13q21.1	PRR20A,PRR20B,PRR20C,PRR20D,PRR20E	5
WG0041907-DNA_H01_RX0343	Unaffected	Female	13	56458561	56803216	gain	344656	13q21.1	PRR20A,PRR20B,PRR20C,PRR20D,PRR20E	5
WG0041983-DNA_F03_RX0711	Unaffected	Male	13	66217726	66371766	loss	154041	13q21.32	PCDH9	1
WG0041916-DNA_C06_NY1885	AD	Female	13	81097552	81206636	gain	109085	13q31.1	-	0
WG0041910-DNA_F07_RM1992	Unaffected	Female	13	83810427	84376856	gain	566430	13q31.1	MIR548F1	1
WG0041914-DNA_F08_NY0560	AD	Female	13	83814859	84376856	gain	561998	13q31.1	MIR548F1	1
WG0041908-DNA_E03_RX0318	AD	Female	13	88014191	88117286	loss	103096	13q31.2	-	0
WG0041910-DNA_D06_RM3760	AD	Female	13	112254739	112381685	gain	126947	13q34	TUBGCP3,C13orf35	2
WG0041984-DNA_E07_RX0986	Unaffected	Female	14	19460265	19973618	gain	513354	14q11.2	TTC5,OR4K1,KLHL33,OR4L1,MIR1201,PARP2,OR4N5,OR4K15,OR4K14,OR4K17,OR11H6,OR4K13,OR11H4,TEP1,OR11G2,SNORD126,RPPH1,CCNB1IP1	18
WG0041906-DNA_E06_RM0443	AD	Female	14	21424609	22044096	loss	619488	14q11.2	-	0
WG0041907-DNA_D04_RM1011	AD	Male	14	21424609	22044096	loss	619488	14q11.2	-	0
WG0041909-DNA_F04_RM0414	AD	Female	14	21424609	22044096	loss	619488	14q11.2	-	0
WG0041911-DNA_G10_RM1111	AD	Female	14	21424609	22044096	loss	619488	14q11.2	-	0
WG0041907-DNA_C03_RM0937	AD	Female	14	21424609	22044096	loss	619488	14q11.2	-	0
WG0041906-DNA_G07_RM2127	AD	Female	14	21424609	22044096	loss	619488	14q11.2	-	0
WG0041906-DNA_E07_RM0450	Unaffected	Female	14	21424609	22044096	loss	619488	14q11.2	-	0
WG0041907-DNA_F04_RM2124	Unaffected	Female	14	21424609	22044096	loss	619488	14q11.2	-	0
WG0041914-DNA_H11_RM0804	Unaffected	Male	14	21424609	22044096	loss	619488	14q11.2	-	0
WG0041907-DNA_A10_RM0796	Unaffected	Male	14	21424609	22044096	loss	619488	14q11.2	-	0
WG0041985-DNA_F03_RM2208	Unaffected	Female	14	21424609	22044096	loss	619488	14q11.2	-	0
WG0041907-DNA_F02_RM1255	Unaffected	Female	14	21424609	22044096	loss	619488	14q11.2	-	0
WG0041907-DNA_D02_RM0994	Unaffected	Male	14	21424609	22044096	loss	619488	14q11.2	-	0
WG0041913-DNA_C10_RM1541	Unaffected	Male	14	21424609	22044096	loss	619488	14q11.2	-	0
WG0041907-DNA_E04_RM1166	Unaffected	Female	14	21424609	22044096	loss	619488	14q11.2	-	0
WG0041913-DNA_B10_RM1254	Unaffected	Male	14	21424609	22044096	loss	619488	14q11.2	-	0
WG0041907-DNA_C05_RM0949	AD	Male	14	21426065	22053063	loss	626999	14q11.2	-	0
WG0041906-DNA_F09_RM2194	AD	Female	14	21426065	22053063	loss	626999	14q11.2	-	0
WG0041906-DNA_H01_RM0605	AD	Female	14	21426065	22053063	loss	626999	14q11.2	-	0
WG0041913-DNA_F07_RM0830	AD	Male	14	21426065	22053063	loss	626999	14q11.2	-	0
WG0041914-DNA_F11_NY0644	AD	Male	14	21426065	22053063	loss	626999	14q11.2	-	0
WG0041906-DNA_C10_RM2136	AD	Female	14	21426065	22053063	loss	626999	14q11.2	-	0
WG0041907-DNA_D08_RM1046	Unaffected	Female	14	21426065	22053063	loss	626999	14q11.2	-	0
WG0041915-DNA_C12_RM1862	Unaffected	Female	14	21426065	22053063	loss	626999	14q11.2	-	0
WG0041912-DNA_E05_RM1600	Unaffected	Female	14	21426065	22053063	loss	626999	14q11.2	-	0
WG0041910-DNA_F07_RM1992	Unaffected	Female	14	21426065	22053063	loss	626999	14q11.2	-	0
WG0041911-DNA_A05_RM6173	AD	Male	14	21426391	22048356	loss	621966	14q11.2	-	0
WG0041984-DNA_C08_RM2189	Unaffected	Female	14	21640025	22042582	loss	402558	14q11.2	-	0
WG0041906-DNA_D06_RM0338	AD	Male	14	21644569	22033486	loss	388918	14q11.2	-	0
WG0041914-DNA_C09_NY0521	AD	Female	14	24779605	25715670	gain	936066	14q12	-	0
WG0041914-DNA_C09_NY0521	AD	Female	14	25783360	25989747	gain	206388	14q12	NOVA1	1
WG0041983-DNA_F12_RM6408	Unaffected	Female	14	38223515	38342123	loss	118609	14q21.1	-	0
WG0041906-DNA_E03_RM4080	Unaffected	Female	14	39203572	39347144	loss	143573	14q21.1	-	0
WG0041907-DNA_D03_RX0530	Unaffected	Female	14	39976970	40670768	loss	693799	14q21.1	-	0
WG0041908-DNA_D04_RM6524	Unaffected	Male	14	39976970	40670768	loss	693799	14q21.1	-	0
WG0041984-DNA_H10_RX0961	Unaffected	Male	14	39976970	40670768	loss	693799	14q21.1	-	0
WG0041984-DNA_A08_RX0982	Unaffected	Female	14	42041538	42154236	loss	112699	14q21.2	-	0
WG0041983-DNA_F03_RX0711	Unaffected	Male	14	42892349	43293805	gain	401457	14q21.2,14q21.3	-	0
WG0041912-DNA_E07_RM3619	AD	Female	14	42897456	43317491	gain	420036	14q21.2,14q21.3	-	0
WG0041914-DNA_F05_NY0231	AD	Female	14	42897456	43317491	gain	420036	14q21.2,14q21.3	-	0
WG0041906-DNA_G05_RM3632	AD	Female	14	43422032	43917194	gain	495163	14q21.3	-	0
WG0041983-DNA_E09_RX0539	Unaffected	Female	14	43422032	43917194	gain	495163	14q21.3	-	0
WG0041907-DNA_A04_RM0763	AD	Male	14	43428640	43917194	gain	488555	14q21.3	-	0
WG0041915-DNA_H09_NY1283	AD	Male	14	43428640	43917194	gain	488555	14q21.3	-	0
WG0041906-DNA_D04_RM3970	Unaffected	Female	14	43428640	43917194	gain	488555	14q21.3	-	0
WG0041907-DNA_F11_RM6423	Unaffected	Male	14	43428640	43917194	gain	488555	14q21.3	-	0
WG0041910-DNA_B03_RM1427	Unaffected	Female	14	43608847	43928337	gain	319491	14q21.3	-	0
WG0041909-DNA_F12_RM0527	AD	Male	14	43889940	43994641	gain	104702	14q21.3	-	0
WG0041906-DNA_H01_RM0605	AD	Female	14	43889940	43994641	gain	104702	14q21.3	-	0
WG0041910-DNA_D09_RM3872	Unaffected	Male	14	43889940	43994641	gain	104702	14q21.3	-	0
WG0041912-DNA_C04_RM5578	Unaffected	Male	14	43891878	43992419	gain	100542	14q21.3	-	0
WG0041906-DNA_D08_RX1135	AD	Male	14	44892087	45064383	loss	172297	14q21.3	-	0
WG0041909-DNA_F04_RM0414	AD	Female	14	44892087	45064383	loss	172297	14q21.3	-	0
WG0041912-DNA_H11_NY1261	AD	Female	14	44892087	45064383	loss	172297	14q21.3	-	0
WG0041913-DNA_H04_RX0346	AD	Female	14	44892087	45064383	loss	172297	14q21.3	-	0
WG0041914-DNA_B01_RX0456	AD	Female	14	44892087	45064383	loss	172297	14q21.3	-	0
WG0041914-DNA_B11_NY0784	AD	Female	14	44892087	45064383	loss	172297	14q21.3	-	0
WG0041914-DNA_E01_NY0163	AD	Female	14	44892087	45064383	loss	172297	14q21.3	-	0
WG0041914-DNA_G12_NY0781	AD	Female	14	44892087	45064383	loss	172297	14q21.3	-	0
WG0041915-DNA_E03_NY1030	AD	Male	14	44892087	45064383	loss	172297	14q21.3	-	0
WG0041915-DNA_E10_NY1325	AD	Male	14	44892087	45064383	loss	172297	14q21.3	-	0
WG0041916-DNA_G08_NY2080	AD	Female	14	44892087	45064383	loss	172297	14q21.3	-	0
WG0041907-DNA_C01_RX0294	Unaffected	Female	14	44892087	45064383	loss	172297	14q21.3	-	0
WG0041908-DNA_G04_RM6737	Unaffected	Female	14	44892087	45064383	loss	172297	14q21.3	-	0
WG0041911-DNA_D01_RM6449	Unaffected	Female	14	44892087	45064383	loss	172297	14q21.3	-	0
WG0041983-DNA_F08_RX1010	Unaffected	Male	14	44892087	45064383	loss	172297	14q21.3	-	0
WG0041984-DNA_D02_RM5603	Unaffected	Female	14	44892087	45064383	loss	172297	14q21.3	-	0
WG0041910-DNA_H03_RM5799	AD	Male	14	44892087	45094425	loss	202339	14q21.3	-	0
WG0041983-DNA_D01_RM5282	AD	Female	14	44977742	45129625	gain	151884	14q21.3	-	0
WG0041910-DNA_H09_RM6092	Unaffected	Female	14	45963905	46319200	gain	355296	14q21.3	RPL10L	1
WG0041907-DNA_A04_RM0763	AD	Male	14	47866053	47974651	loss	108599	14q21.3	-	0
WG0041913-DNA_H11_RM2233	AD	Female	14	48044721	48165094	loss	120374	14q21.3	-	0
WG0041984-DNA_B08_NY2331	AD	Female	14	67444388	67781284	loss	336897	14q24.1	RAD51L1	1
WG0041910-DNA_A03_RM5124	Unaffected	Male	14	75210566	75399934	gain	189369	14q24.3	TTLL5	1
WG0041910-DNA_A06_RM1335	Unaffected	Female	14	82605133	82972588	loss	367456	14q31.2	-	0
WG0041983-DNA_E12_RM5989	Unaffected	Female	14	82605133	82972588	loss	367456	14q31.2	-	0
WG0041916-DNA_H05_NY1870	AD	Female	14	85804716	86293147	loss	488432	14q31.3	-	0
WG0041914-DNA_F05_NY0231	AD	Female	14	89579317	89708889	gain	129573	14q32.11	TDP1,KCNK13	2
WG0041915-DNA_D05_NY1075	AD	Female	14	106016927	106148359	loss	131433	14q32.33	LOC100133469	1
WG0041907-DNA_H05_RM5663	AD	Female	14	106016927	106217737	gain	200811	14q32.33	LOC100133469	1
WG0041915-DNA_G04_NY1027	AD	Female	14	106016927	106217737	gain	200811	14q32.33	LOC100133469	1
WG0041985-DNA_B02_NY2161	AD	Female	14	106016927	106217737	loss	200811	14q32.33	LOC100133469	1
WG0041908-DNA_H08_RM6552	Unaffected	Male	14	106016927	106237639	gain	220713	14q32.33	LOC100133469	1
WG0041908-DNA_A10_RM5805	Unaffected	Male	14	106019705	106295344	gain	275640	14q32.33	LOC100133469	1
WG0041907-DNA_F05_RM5465	AD	Female	15	20306549	20777695	gain	471147	15q11.2	NIPA2,NIPA1,WHAMML1,CYFIP1,TUBGCP5	5
WG0041913-DNA_D10_NY2492	AD	Female	15	20306549	20777695	gain	471147	15q11.2	NIPA2,NIPA1,WHAMML1,CYFIP1,TUBGCP5	5
WG0041914-DNA_D12_NY0709	AD	Female	15	20306549	20777695	gain	471147	15q11.2	NIPA2,NIPA1,WHAMML1,CYFIP1,TUBGCP5	5
WG0041915-DNA_G03_NY0925	AD	Female	15	20306549	20777695	gain	471147	15q11.2	NIPA2,NIPA1,WHAMML1,CYFIP1,TUBGCP5	5
WG0041984-DNA_G08_RM6391	Unaffected	Female	15	20306549	20777695	gain	471147	15q11.2	NIPA2,NIPA1,WHAMML1,CYFIP1,TUBGCP5	5
WG0041911-DNA_B06_RM6303	AD	Male	15	20314760	20777695	gain	462936	15q11.2	NIPA2,NIPA1,WHAMML1,CYFIP1,TUBGCP5	5
WG0041915-DNA_C06_NY1121	AD	Female	15	20314760	20777695	gain	462936	15q11.2	NIPA2,NIPA1,WHAMML1,CYFIP1,TUBGCP5	5
WG0041912-DNA_B11_RM5926	Unaffected	Male	15	20314760	20777695	loss	462936	15q11.2	NIPA2,NIPA1,WHAMML1,CYFIP1,TUBGCP5	5
WG0041984-DNA_H10_RX0961	Unaffected	Male	15	20314760	20777695	gain	462936	15q11.2	NIPA2,NIPA1,WHAMML1,CYFIP1,TUBGCP5	5
WG0041910-DNA_B07_RM4063	Unaffected	Male	15	20314843	20618177	gain	303335	15q11.2	NIPA2,NIPA1,CYFIP1,TUBGCP5	4
WG0041914-DNA_G09_NY0547	AD	Female	15	20338467	20598296	gain	259830	15q11.2	NIPA2,NIPA1,CYFIP1,TUBGCP5	4
WG0041914-DNA_B09_NY0516	AD	Female	15	20347960	20778963	gain	431004	15q11.2	NIPA2,NIPA1,WHAMML1,CYFIP1,TUBGCP5	5
WG0041914-DNA_A08_NY0480	AD	Male	15	20422241	20778963	gain	356723	15q11.2	NIPA2,NIPA1,WHAMML1,CYFIP1,TUBGCP5	5
WG0041915-DNA_E01_NY0818	AD	Male	15	20422241	20778963	gain	356723	15q11.2	NIPA2,NIPA1,WHAMML1,CYFIP1,TUBGCP5	5
WG0041983-DNA_B10_RX0742	Unaffected	Female	15	21641118	22070875	gain	429758	15q11.2	PWRN2	1
WG0041983-DNA_B05_RX0280	Unaffected	Male	15	21897319	22202117	gain	304799	15q11.2	PWRN2	1
WG0041909-DNA_A10_RM5638	AD	Female	15	21905523	22032844	loss	127322	15q11.2	PWRN2	1
WG0041911-DNA_E04_RM5039	Unaffected	Female	15	21905523	22032844	loss	127322	15q11.2	PWRN2	1
WG0041984-DNA_G05_RM6021	Unaffected	Male	15	21905523	22032844	loss	127322	15q11.2	PWRN2	1
WG0041910-DNA_A09_RM4166	AD	Male	15	21920736	22023095	loss	102360	15q11.2	PWRN2	1
WG0041914-DNA_H08_NY0494	AD	Female	15	21920736	22023095	gain	102360	15q11.2	PWRN2	1
WG0041907-DNA_G02_RM6194	Unaffected	Male	15	21920736	22023095	loss	102360	15q11.2	PWRN2	1
WG0041910-DNA_G02_RM5816	Unaffected	Female	15	21920736	22023095	loss	102360	15q11.2	PWRN2	1
WG0041911-DNA_B05_RM3658	Unaffected	Female	15	21920736	22023095	loss	102360	15q11.2	PWRN2	1
WG0041984-DNA_B10_RM6569	Unaffected	Female	15	21920736	22023095	loss	102360	15q11.2	PWRN2	1
WG0041906-DNA_G10_RM3969	AD	Male	15	21920736	22032844	loss	112109	15q11.2	PWRN2	1
WG0041910-DNA_D08_RM4266	AD	Female	15	21920736	22032844	loss	112109	15q11.2	PWRN2	1
WG0041915-DNA_C05_NY1070	AD	Male	15	21920736	22032844	gain	112109	15q11.2	PWRN2	1
WG0041906-DNA_A04_RX0515	Unaffected	Male	15	21920736	22036253	loss	115518	15q11.2	PWRN2	1
WG0041914-DNA_E08_NY0553	AD	Male	15	21920736	22218390	gain	297655	15q11.2	PWRN2	1
WG0041911-DNA_E05_RM5610	Unaffected	Female	15	21927715	22202117	loss	274403	15q11.2	PWRN2	1
WG0041909-DNA_D09_RM6405	Unaffected	Female	15	22070875	22218390	loss	147516	15q11.2	-	0
WG0041983-DNA_E07_RM2090	AD	Female	15	28723577	28854497	gain	130921	15q13.2	-	0
WG0041984-DNA_C10_RM4112	AD	Female	15	28723577	28854497	loss	130921	15q13.2	-	0
WG0041913-DNA_B10_RM1254	Unaffected	Male	15	28723577	28854497	loss	130921	15q13.2	-	0
WG0041907-DNA_B01_RM2139	AD	Female	15	29807211	30302218	gain	495008	15q13.3	CHRNA7	1
WG0041909-DNA_B01_RM6784	Unaffected	Female	15	29807211	30302218	gain	495008	15q13.3	CHRNA7	1
WG0041914-DNA_E12_NY0659	AD	Female	15	29807818	30302218	gain	494401	15q13.3	CHRNA7	1
WG0041906-DNA_H05_RM0661	Unaffected	Female	15	29816096	30302218	gain	486123	15q13.3	CHRNA7	1
WG0041916-DNA_A05_NY1725	AD	Female	15	32505886	32769236	loss	263351	15q14	GOLGA8A,GOLGA8B	2
WG0041909-DNA_H09_RM6319	AD	Male	15	43932217	44260619	loss	328403	15q21.1	-	0
WG0041916-DNA_H08_NY2088	Unaffected	Female	15	44944488	45069799	loss	125312	15q21.1	MIR548A3	1
WG0041983-DNA_C11_RX0457	Unaffected	Female	15	44960852	45069799	loss	108948	15q21.1	MIR548A3	1
WG0041915-DNA_G06_NY1137	AD	Female	15	48593761	48790334	gain	196574	15q21.2	SPPL2A,TRPM7,USP50	3
WG0041984-DNA_H05_RX0495	Unaffected	Female	15	51550652	51855557	loss	304906	15q21.3	WDR72	1
WG0041908-DNA_C01_RM5067	Unaffected	Female	15	55435304	55551717	gain	116414	15q21.3	CGNL1	1
WG0041909-DNA_H11_RM3882	AD	Female	15	60000073	60312499	gain	312427	15q22.2	C2CD4A,C2CD4B,VPS13C	3
WG0041909-DNA_D07_RX0526	Unaffected	Female	15	83529838	83908756	gain	378919	15q25.3	AKAP13	1
WG0041909-DNA_D07_RX0526	Unaffected	Female	15	88639397	88778337	gain	138941	15q26.1	ZNF774,IQGAP1,GABARAPL3	3
WG0041913-DNA_B04_NY0563	AD	Male	15	91946532	92053519	loss	106988	15q26.1	-	0
WG0041911-DNA_F06_RM5972	Unaffected	Male	15	92026527	92135620	loss	109094	15q26.2,15q26.1	-	0
WG0041906-DNA_H06_RM3803	AD	Female	15	92026527	92136094	loss	109568	15q26.2,15q26.1	-	0
WG0041907-DNA_F06_RM1293	Unaffected	Male	15	98752202	98885065	gain	132864	15q26.3	LASS3	1
WG0041916-DNA_E08_NY2070	AD	Female	16	7959612	8088809	loss	129198	16p13.2	-	0
WG0041914-DNA_F10_NY0619	AD	Female	16	15032942	16197033	gain	1164092	16p13.11	MYH11,NDE1,KIAA0430,C16orf63,PDXDC1,MPV17L,NTAN1,RRN3,MIR484,C16orf45,ABCC6,ABCC1	12
WG0041907-DNA_H06_RM5999	Unaffected	Male	16	15036960	16165674	gain	1128715	16p13.11	MYH11,NDE1,KIAA0430,C16orf63,PDXDC1,MPV17L,NTAN1,RRN3,MIR484,C16orf45,ABCC6,ABCC1	12
WG0041909-DNA_G12_RM8270	Unaffected	Female	16	15387380	16185186	gain	797807	16p13.11	MYH11,KIAA0430,C16orf63,MPV17L,NDE1,MIR484,C16orf45,ABCC6,ABCC1	9
WG0041906-DNA_D03_RX0260	Unaffected	Female	16	15387380	18053402	gain	2666023	16p12.3,16p13.11	MYH11,KIAA0430,C16orf63,MPV17L,NOMO3,LOC339047,NDE1,MIR484,C16orf45,ABCC6,XYLT1,ABCC1	12
WG0041910-DNA_B03_RM1427	Unaffected	Female	16	21482719	21645276	gain	162558	16p12.2	METTL9,IGSF6,OTOA	3
WG0041908-DNA_H11_RM5037	AD	Female	16	21907345	22282331	gain	374987	16p12.1	EEF2K,C16orf65,CDR2,POLR3E,C16orf52,VWA3A	6
WG0041912-DNA_C05_RX0490	AD	Female	16	21907345	22282331	gain	374987	16p12.1	EEF2K,C16orf65,CDR2,POLR3E,C16orf52,VWA3A	6
WG0041906-DNA_H08_RM2141	AD	Female	16	34326402	34550666	gain	224265	16p11.1,16p11.2	LOC283914	1
WG0041915-DNA_A07_NY1153	AD	Female	16	34326402	34550666	gain	224265	16p11.1,16p11.2	LOC283914	1
WG0041914-DNA_C09_NY0521	AD	Female	16	34326402	34550666	gain	224265	16p11.1,16p11.2	LOC283914	1
WG0041906-DNA_E02_RM0433	AD	Female	16	34326402	34550666	gain	224265	16p11.1,16p11.2	LOC283914	1
WG0041909-DNA_H07_RM3764	AD	Female	16	34326402	34550666	gain	224265	16p11.1,16p11.2	LOC283914	1
WG0041908-DNA_E01_RM5327	Unaffected	Female	16	34326402	34550666	gain	224265	16p11.1,16p11.2	LOC283914	1
WG0041907-DNA_F12_RM5489	Unaffected	Male	16	34326402	34550666	gain	224265	16p11.1,16p11.2	LOC283914	1
WG0041912-DNA_C04_RM5578	Unaffected	Male	16	34326402	34550666	gain	224265	16p11.1,16p11.2	LOC283914	1
WG0041908-DNA_D04_RM6524	Unaffected	Male	16	34326402	34550666	gain	224265	16p11.1,16p11.2	LOC283914	1
WG0041907-DNA_B07_RM4034	Unaffected	Female	16	34326402	34550666	gain	224265	16p11.1,16p11.2	LOC283914	1
WG0041909-DNA_B05_RM6745	Unaffected	Female	16	34326402	34550666	gain	224265	16p11.1,16p11.2	LOC283914	1
WG0041909-DNA_G03_RM6623	Unaffected	Female	16	34326402	34550666	gain	224265	16p11.1,16p11.2	LOC283914	1
WG0041910-DNA_H04_RM6873	Unaffected	Female	16	34326402	34550666	gain	224265	16p11.1,16p11.2	LOC283914	1
WG0041906-DNA_A03_RM0015	Unaffected	Female	16	34326402	34550666	gain	224265	16p11.1,16p11.2	LOC283914	1
WG0041906-DNA_C06_RM8229	AD	Male	16	34373576	34572049	gain	198474	16p11.1,16p11.2	LOC283914,LOC146481	2
WG0041906-DNA_H06_RM3803	AD	Female	16	34373576	34572049	gain	198474	16p11.1,16p11.2	LOC283914,LOC146481	2
WG0041914-DNA_G12_NY0781	AD	Female	16	34373576	34572049	gain	198474	16p11.1,16p11.2	LOC283914,LOC146481	2
WG0041906-DNA_B10_RM2226	AD	Female	16	34373576	34572049	gain	198474	16p11.1,16p11.2	LOC283914,LOC146481	2
WG0041906-DNA_C07_RX1130	AD	Male	16	34373576	34572049	gain	198474	16p11.1,16p11.2	LOC283914,LOC146481	2
WG0041916-DNA_D05_NY1770	AD	Female	16	34373576	34572049	gain	198474	16p11.1,16p11.2	LOC283914,LOC146481	2
WG0041916-DNA_H04_NY1704	AD	Female	16	34373576	34572049	gain	198474	16p11.1,16p11.2	LOC283914,LOC146481	2
WG0041915-DNA_D03_NY0914	AD	Female	16	34373576	34572049	gain	198474	16p11.1,16p11.2	LOC283914,LOC146481	2
WG0041915-DNA_E12_NY1541	AD	Male	16	34373576	34572049	gain	198474	16p11.1,16p11.2	LOC283914,LOC146481	2
WG0041985-DNA_B04_RM8333	AD	Male	16	34373576	34572049	gain	198474	16p11.1,16p11.2	LOC283914,LOC146481	2
WG0041913-DNA_E08_NY2608	AD	Female	16	34373576	34572049	gain	198474	16p11.1,16p11.2	LOC283914,LOC146481	2
WG0041908-DNA_G03_RM6030	Unaffected	Female	16	34373576	34572049	gain	198474	16p11.1,16p11.2	LOC283914,LOC146481	2
WG0041911-DNA_C07_RX0478	Unaffected	Female	16	34373576	34572049	gain	198474	16p11.1,16p11.2	LOC283914,LOC146481	2
WG0041906-DNA_A10_RM0108	Unaffected	Female	16	34373576	34572049	gain	198474	16p11.1,16p11.2	LOC283914,LOC146481	2
WG0041984-DNA_A10_RM5467	Unaffected	Female	16	34373576	34572049	gain	198474	16p11.1,16p11.2	LOC283914,LOC146481	2
WG0041915-DNA_C05_NY1070	AD	Male	16	34454657	34572049	gain	117393	16p11.1	LOC283914,LOC146481	2
WG0041911-DNA_H11_RM5774	Unaffected	Male	16	34454657	34572049	gain	117393	16p11.1	LOC283914,LOC146481	2
WG0041913-DNA_H07_RX0544	Unaffected	Female	16	34454657	34572049	gain	117393	16p11.1	LOC283914,LOC146481	2
WG0041983-DNA_D12_RX1048	Unaffected	Male	16	61839581	61953576	gain	113996	16q21	-	0
WG0041984-DNA_E11_RX0448	Unaffected	Female	16	72628133	73097598	gain	469466	16q22.3	LOC283922,PSMD7,CLEC18B,GLG1	4
WG0041916-DNA_B02_NY1613	AD	Female	16	72683332	73097598	gain	414267	16q22.3	LOC283922,PSMD7,CLEC18B,GLG1	4
WG0041906-DNA_F07_RM4260	AD	Female	16	75427238	76212481	gain	785244	16q23.1	ADAMTS18,SYCE1L,MON1B	3
WG0041984-DNA_B04_RX0440	Unaffected	Female	16	76505692	77152761	gain	647070	16q23.1	VAT1L,CLEC3A,WWOX	3
WG0041915-DNA_D11_NY1472	AD	Female	16	76586876	77148426	gain	561551	16q23.1	CLEC3A,WWOX	2
WG0041983-DNA_A05_RX1057	AD	Female	16	76588601	76828567	loss	239967	16q23.1	CLEC3A,WWOX	2
WG0041910-DNA_A07_RX1101	Unaffected	Female	16	76588601	76830780	loss	242180	16q23.1	CLEC3A,WWOX	2
WG0041910-DNA_H01_RM6045	Unaffected	Female	16	83576432	83702406	loss	125975	16q24.1	FAM92B,ZDHHC7,KIAA0513	3
WG0041983-DNA_H09_RX0900	Unaffected	Female	16	86592857	87009615	gain	416759	16q24.2	BANP	1
WG0041983-DNA_F03_RX0711	Unaffected	Male	17	287592	547007	gain	259416	17p13.3	VPS53,FAM101B	2
WG0041910-DNA_F07_RM1992	Unaffected	Female	17	5023732	5201944	gain	178213	17p13.2	C17orf87,ZNF594,RABEP1	3
WG0041906-DNA_C11_RX1119	AD	Female	17	5034623	5145454	gain	110832	17p13.2	C17orf87,ZNF594,RABEP1	3
WG0041912-DNA_H11_NY1261	AD	Female	17	6397655	7752723	loss	1355069	17p13.1,17p13.2	ALOX12P2,XAF1,TEKT1,TXNDC17,MED31,SLC13A5,C17orf100,FBXO39,ALOX12,PITPNM3,KIAA0753,CLEC10A,ASGR1,ACADVL,DLG4,DNAH2,EFNB3,CHD3,TP53,TMEM88,SCARNA21,RPL29P2,LSMD1,CYB5D1,WRAP53,KDM6B	26
WG0041909-DNA_C10_RM6488	Unaffected	Male	17	10071570	10206091	gain	134522	17p13.1	MYH13	1
WG0041914-DNA_D12_NY0709	AD	Female	17	13725540	14270245	gain	544706	17p12	CDRT15P,COX10,MGC12916,CDRT15,HS3ST3B1	5
WG0041983-DNA_G06_RX1217	Unaffected	Male	17	14063278	14311726	gain	248449	17p12	MGC12916,CDRT15,HS3ST3B1	3
WG0041911-DNA_A09_RM5906	AD	Female	17	21208817	21480206	gain	271390	17p11.2	C17orf51,KCNJ12	2
WG0041908-DNA_B05_RX0514	AD	Female	17	21308731	21430683	gain	121953	17p11.2	C17orf51	1
WG0041909-DNA_H01_RM1175	AD	Female	17	21308731	21430683	gain	121953	17p11.2	C17orf51	1
WG0041910-DNA_C05_RM3823	AD	Male	17	21308731	21430683	gain	121953	17p11.2	C17orf51	1
WG0041911-DNA_G10_RM1111	AD	Female	17	21308731	21430683	gain	121953	17p11.2	C17orf51	1
WG0041914-DNA_F04_NY0280	AD	Female	17	21308731	21430683	gain	121953	17p11.2	C17orf51	1
WG0041911-DNA_H06_RM5441	AD	Female	17	21308731	21430683	gain	121953	17p11.2	C17orf51	1
WG0041911-DNA_A03_RM6160	Unaffected	Male	17	21308731	21430683	gain	121953	17p11.2	C17orf51	1
WG0041911-DNA_F08_RM6632	Unaffected	Female	17	21308731	21430683	gain	121953	17p11.2	C17orf51	1
WG0041984-DNA_A09_RX0528	Unaffected	Female	17	21308731	21430683	gain	121953	17p11.2	C17orf51	1
WG0041984-DNA_B10_RM6569	Unaffected	Female	17	21308731	21430683	gain	121953	17p11.2	C17orf51	1
WG0041984-DNA_H10_RX0961	Unaffected	Male	17	21308731	21430683	gain	121953	17p11.2	C17orf51	1
WG0041914-DNA_B09_NY0516	AD	Female	17	21308731	21480206	gain	171476	17p11.2	C17orf51	1
WG0041911-DNA_F07_RM5523	AD	Male	17	21628545	21731224	gain	102680	17p11.2	-	0
WG0041907-DNA_G08_RM5030	Unaffected	Female	17	21734906	22166482	gain	431577	17p11.2,17p11.1	FAM27L,FLJ36000	2
WG0041915-DNA_D11_NY1472	AD	Female	17	21919904	22166482	gain	246579	17p11.2,17p11.1	-	0
WG0041907-DNA_D12_RX1223	AD	Male	17	21926683	22095317	loss	168635	17p11.2	-	0
WG0041910-DNA_H06_RM6161	AD	Male	17	26160691	26435699	loss	275009	17q11.2	C17orf42,CRLF3,ATAD5,ADAP2,RNF135,DPRXP4	6
WG0041909-DNA_A04_RM5105	AD	Male	17	28991573	29864806	gain	873234	17q12	CCL2,ACCN1,CCL13,CCL7,CCL11,CCL8,CCL1	7
WG0041910-DNA_B07_RM4063	Unaffected	Male	17	41525626	41652925	gain	127300	17q21.31	KIAA1267	1
WG0041910-DNA_D01_RM3534	AD	Female	17	41525626	41705867	gain	180242	17q21.31	KIAA1267	1
WG0041911-DNA_F09_RM6236	AD	Female	17	41525626	41705867	gain	180242	17q21.31	KIAA1267	1
WG0041914-DNA_A02_NY0147	AD	Male	17	41525626	41705867	gain	180242	17q21.31	KIAA1267	1
WG0041913-DNA_C08_NY1581	AD	Female	17	41525626	41705867	gain	180242	17q21.31	KIAA1267	1
WG0041910-DNA_F04_RM4235	AD	Female	17	41525626	41705867	gain	180242	17q21.31	KIAA1267	1
WG0041915-DNA_F06_NY1133	AD	Male	17	41525626	41705867	gain	180242	17q21.31	KIAA1267	1
WG0041984-DNA_D09_RM4200	AD	Female	17	41525626	41705867	gain	180242	17q21.31	KIAA1267	1
WG0041909-DNA_H01_RM1175	AD	Female	17	41525626	41705867	gain	180242	17q21.31	KIAA1267	1
WG0041915-DNA_G12_NY1546	AD	Female	17	41525626	41705867	gain	180242	17q21.31	KIAA1267	1
WG0041984-DNA_A11_NY0607	AD	Male	17	41525626	41705867	gain	180242	17q21.31	KIAA1267	1
WG0041984-DNA_B09_NY1383	AD	Female	17	41525626	41705867	gain	180242	17q21.31	KIAA1267	1
WG0041906-DNA_E04_RM4276	Unaffected	Female	17	41525626	41705867	gain	180242	17q21.31	KIAA1267	1
WG0041908-DNA_B08_RM6377	Unaffected	Female	17	41525626	41705867	gain	180242	17q21.31	KIAA1267	1
WG0041910-DNA_E08_RX0262	Unaffected	Male	17	41525626	41705867	gain	180242	17q21.31	KIAA1267	1
WG0041984-DNA_B10_RM6569	Unaffected	Female	17	41525626	41705867	gain	180242	17q21.31	KIAA1267	1
WG0041984-DNA_G10_RX0951	Unaffected	Female	17	41525626	41705867	gain	180242	17q21.31	KIAA1267	1
WG0041984-DNA_H01_RM6358	Unaffected	Female	17	41525626	41705867	gain	180242	17q21.31	KIAA1267	1
WG0041910-DNA_B08_RM3897	Unaffected	Female	17	41525626	41705867	gain	180242	17q21.31	KIAA1267	1
WG0041911-DNA_F08_RM6632	Unaffected	Female	17	41525626	41705867	gain	180242	17q21.31	KIAA1267	1
WG0041984-DNA_C04_RX0469	Unaffected	Male	17	41525626	41705867	gain	180242	17q21.31	KIAA1267	1
WG0041984-DNA_F08_RM8334	Unaffected	Female	17	41525626	41705867	gain	180242	17q21.31	KIAA1267	1
WG0041984-DNA_H12_RX0821	Unaffected	Male	17	41525626	41705867	gain	180242	17q21.31	KIAA1267	1
WG0041907-DNA_F06_RM1293	Unaffected	Male	17	41525626	41705867	gain	180242	17q21.31	KIAA1267	1
WG0041907-DNA_G02_RM6194	Unaffected	Male	17	41525626	41705867	gain	180242	17q21.31	KIAA1267	1
WG0041907-DNA_H06_RM5999	Unaffected	Male	17	41525626	41705867	gain	180242	17q21.31	KIAA1267	1
WG0041983-DNA_B11_RX1014	Unaffected	Male	17	41525626	41705867	gain	180242	17q21.31	KIAA1267	1
WG0041908-DNA_A05_RM6592	Unaffected	Female	17	41525626	41705867	gain	180242	17q21.31	KIAA1267	1
WG0041913-DNA_G11_RM8038	Unaffected	Female	17	41525626	41705867	gain	180242	17q21.31	KIAA1267	1
WG0041984-DNA_D03_RX0790	Unaffected	Female	17	41525626	41705867	gain	180242	17q21.31	KIAA1267	1
WG0041906-DNA_G06_RM0574	AD	Female	17	41577915	41705867	gain	127953	17q21.31	KIAA1267	1
WG0041907-DNA_F07_RX0317	AD	Female	17	41577915	41705867	gain	127953	17q21.31	KIAA1267	1
WG0041909-DNA_H06_RM4129	AD	Female	17	41577915	41705867	gain	127953	17q21.31	KIAA1267	1
WG0041914-DNA_E10_NY0581	AD	Male	17	41577915	41705867	gain	127953	17q21.31	KIAA1267	1
WG0041914-DNA_F12_NY0715	AD	Female	17	41577915	41705867	gain	127953	17q21.31	KIAA1267	1
WG0041915-DNA_G03_NY0925	AD	Female	17	41577915	41705867	gain	127953	17q21.31	KIAA1267	1
WG0041915-DNA_G08_NY1196	AD	Female	17	41577915	41705867	gain	127953	17q21.31	KIAA1267	1
WG0041916-DNA_C06_NY1885	AD	Female	17	41577915	41705867	gain	127953	17q21.31	KIAA1267	1
WG0041916-DNA_H10_NY2235	AD	Female	17	41577915	41705867	gain	127953	17q21.31	KIAA1267	1
WG0041907-DNA_F03_RX0493	AD	Female	17	41577915	41705867	gain	127953	17q21.31	KIAA1267	1
WG0041906-DNA_G05_RM3632	AD	Female	17	41577915	41705867	gain	127953	17q21.31	KIAA1267	1
WG0041906-DNA_H02_RM0616	AD	Female	17	41577915	41705867	gain	127953	17q21.31	KIAA1267	1
WG0041911-DNA_A11_RM6275	AD	Female	17	41577915	41705867	gain	127953	17q21.31	KIAA1267	1
WG0041915-DNA_B11_NY1464	AD	Female	17	41577915	41705867	gain	127953	17q21.31	KIAA1267	1
WG0041983-DNA_B07_RX0424	AD	Female	17	41577915	41705867	gain	127953	17q21.31	KIAA1267	1
WG0041983-DNA_C08_RM6374	AD	Female	17	41577915	41705867	gain	127953	17q21.31	KIAA1267	1
WG0041983-DNA_H06_RM5643	AD	Male	17	41577915	41705867	gain	127953	17q21.31	KIAA1267	1
WG0041915-DNA_D12_NY0880	AD	Female	17	41577915	41705867	gain	127953	17q21.31	KIAA1267	1
WG0041906-DNA_F08_RM1159	Unaffected	Female	17	41577915	41705867	gain	127953	17q21.31	KIAA1267	1
WG0041907-DNA_G08_RM5030	Unaffected	Female	17	41577915	41705867	gain	127953	17q21.31	KIAA1267	1
WG0041908-DNA_G05_RM5062	Unaffected	Female	17	41577915	41705867	gain	127953	17q21.31	KIAA1267	1
WG0041912-DNA_A08_RX1046	Unaffected	Female	17	41577915	41705867	gain	127953	17q21.31	KIAA1267	1
WG0041915-DNA_E02_RM3826	Unaffected	Male	17	41577915	41705867	gain	127953	17q21.31	KIAA1267	1
WG0041983-DNA_G12_RX0301	Unaffected	Female	17	41577915	41705867	gain	127953	17q21.31	KIAA1267	1
WG0041985-DNA_C02_RM0129	Unaffected	Female	17	41577915	41705867	gain	127953	17q21.31	KIAA1267	1
WG0041908-DNA_C01_RM5067	Unaffected	Female	17	41577915	41705867	gain	127953	17q21.31	KIAA1267	1
WG0041910-DNA_A08_RM3802	Unaffected	Female	17	41577915	41705867	gain	127953	17q21.31	KIAA1267	1
WG0041906-DNA_E12_RM0463	Unaffected	Female	17	41577915	41705867	gain	127953	17q21.31	KIAA1267	1
WG0041908-DNA_B12_RM5927	Unaffected	Male	17	41577915	41705867	gain	127953	17q21.31	KIAA1267	1
WG0041908-DNA_F10_RM6116	Unaffected	Male	17	41577915	41705867	gain	127953	17q21.31	KIAA1267	1
WG0041908-DNA_G10_RX0893	Unaffected	Female	17	41577915	41705867	gain	127953	17q21.31	KIAA1267	1
WG0041912-DNA_G01_RM4165	Unaffected	Female	17	41577915	41705867	gain	127953	17q21.31	KIAA1267	1
WG0041983-DNA_D08_RX0228	Unaffected	Female	17	41577915	41705867	gain	127953	17q21.31	KIAA1267	1
WG0041984-DNA_C07_RM6540	Unaffected	Female	17	41577915	41705867	gain	127953	17q21.31	KIAA1267	1
WG0041985-DNA_H03_RM3863	Unaffected	Female	17	44145455	44333352	gain	187898	17q21.32	TTLL6,CALCOCO2,C17orf93,PRAC,ATP5G1,HOXB13	6
WG0041983-DNA_A07_RM6117	AD	Female	17	44847176	44965370	gain	118195	17q21.33	PHB,NGFR	2
WG0041984-DNA_C02_RX0244	Unaffected	Male	17	57432634	57808808	gain	376175	17q23.2	MED13,EFCAB3,TBC1D3P2	3
WG0041907-DNA_D01_RX1107	AD	Female	17	72971684	73072165	gain	100482	17q25.3	40430	1
WG0041911-DNA_F06_RM5972	Unaffected	Male	18	333982	479385	gain	145404	18p11.32	COLEC12	1
WG0041916-DNA_G08_NY2080	AD	Female	18	1721154	1829387	loss	108234	18p11.32	-	0
WG0041911-DNA_C11_RM6588	AD	Female	18	1964966	2086905	gain	121940	18p11.32	-	0
WG0041913-DNA_A04_NY0356	AD	Female	18	1964966	2086905	gain	121940	18p11.32	-	0
WG0041915-DNA_C06_NY1121	AD	Female	18	1964966	2086905	gain	121940	18p11.32	-	0
WG0041907-DNA_H03_RM5016	AD	Female	18	6160017	6688782	gain	528766	18p11.31	L3MBTL4	1
WG0041916-DNA_B02_NY1613	AD	Female	18	9548240	9826328	gain	278089	18p11.22	PPP4R1,RAB31	2
WG0041916-DNA_B02_NY1613	AD	Female	18	10177078	10343940	gain	166863	18p11.22	-	0
WG0041909-DNA_F07_RM6014	AD	Female	18	14066972	14255834	loss	188863	18p11.21	ZNF519	1
WG0041910-DNA_F04_RM4235	AD	Female	18	14066972	14255834	loss	188863	18p11.21	ZNF519	1
WG0041983-DNA_H03_RM5383	AD	Male	18	14066972	14313308	loss	246337	18p11.21	ZNF519	1
WG0041906-DNA_G10_RM3969	AD	Male	18	60644568	60781016	loss	136449	18q22.1	-	0
WG0041916-DNA_E08_NY2070	AD	Female	18	64298406	64414719	loss	116314	18q22.1	-	0
WG0041984-DNA_H06_RX0450	Unaffected	Female	18	67378014	67557613	loss	179600	18q22.3	-	0
WG0041916-DNA_D04_NY1688	AD	Female	18	73148982	73500448	gain	351467	18q23	-	0
WG0041908-DNA_F10_RM6116	Unaffected	Male	18	73148982	73500448	gain	351467	18q23	-	0
WG0041910-DNA_B07_RM4063	Unaffected	Male	18	75654161	75828472	loss	174312	18q23	HSBP1L1,KCNG2,PQLC1	3
WG0041916-DNA_F04_NY1797	AD	Female	19	6846866	7056136	gain	209271	19p13.3,19p13.2	EMR1,EMR4P,FLJ25758,ZNF557,MBD3L2,MBD3L3,MBD3L4,MBD3L5	8
WG0041906-DNA_C06_RM8229	AD	Male	19	19937159	20079177	gain	142019	19p12	ZNF682,ZNF90	2
WG0041908-DNA_G04_RM6737	Unaffected	Female	19	22041976	22180771	loss	138796	19p12	ZNF676,ZNF257	2
WG0041910-DNA_E08_RX0262	Unaffected	Male	19	23332057	23735083	gain	403027	19p12	ZNF675,ZNF681,ZNF91	3
WG0041916-DNA_B06_NY1873	AD	Male	19	23412472	23925321	gain	512850	19p12	ZNF675,ZNF681,RPSAP58	3
WG0041908-DNA_B03_RX0470	Unaffected	Female	19	23468334	23925321	gain	456988	19p12	ZNF675,ZNF681,RPSAP58	3
WG0041983-DNA_C07_RX0983	Unaffected	Female	19	23651828	24166697	gain	514870	19p12	LOC100101266,ZNF675,ZNF681,RPSAP58,ZNF254	5
WG0041912-DNA_A08_RX1046	Unaffected	Female	19	24031628	24282139	gain	250512	19p12	LOC100101266,ZNF254	2
WG0041915-DNA_G08_NY1196	AD	Female	19	32615675	32981915	gain	366241	19q12	LOC148189	1
WG0041907-DNA_B08_RM4226	AD	Female	19	32615675	32981915	gain	366241	19q12	LOC148189	1
WG0041915-DNA_A02_NY0835	AD	Female	19	32615675	32981915	gain	366241	19q12	LOC148189	1
WG0041908-DNA_B06_RM5087	Unaffected	Female	19	32615675	32981915	gain	366241	19q12	LOC148189	1
WG0041909-DNA_A08_RM5757	Unaffected	Female	19	32615675	32981915	gain	366241	19q12	LOC148189	1
WG0041909-DNA_E10_RM8054	Unaffected	Female	19	32615675	32981915	gain	366241	19q12	LOC148189	1
WG0041909-DNA_B07_RM5368	Unaffected	Male	19	32615675	32981915	gain	366241	19q12	LOC148189	1
WG0041907-DNA_G05_RM5904	AD	Female	19	34068405	34266677	gain	198273	19q12	LOC148145	1
WG0041906-DNA_H08_RM2141	AD	Female	19	47975960	48130590	loss	154631	19q13.31	PSG6,PSG7,PSG10,PSG1	4
WG0041983-DNA_B09_RX0230	Unaffected	Male	19	47975960	48130590	loss	154631	19q13.31	PSG6,PSG7,PSG10,PSG1	4
WG0041910-DNA_C08_RM3642	AD	Female	19	48013905	48160500	loss	146596	19q13.31	PSG6,PSG7,PSG10,PSG1	4
WG0041915-DNA_D11_NY1472	AD	Female	19	48013905	48160500	loss	146596	19q13.31	PSG6,PSG7,PSG10,PSG1	4
WG0041983-DNA_H06_RM5643	AD	Male	19	48013905	48160500	loss	146596	19q13.31	PSG6,PSG7,PSG10,PSG1	4
WG0041985-DNA_B02_NY2161	AD	Female	19	48013905	48160500	gain	146596	19q13.31	PSG6,PSG7,PSG10,PSG1	4
WG0041906-DNA_A10_RM0108	Unaffected	Female	19	48013905	48160500	gain	146596	19q13.31	PSG6,PSG7,PSG10,PSG1	4
WG0041910-DNA_H07_RM6048	Unaffected	Female	19	48013905	48160500	gain	146596	19q13.31	PSG6,PSG7,PSG10,PSG1	4
WG0041911-DNA_F08_RM6632	Unaffected	Female	19	48013905	48160500	loss	146596	19q13.31	PSG6,PSG7,PSG10,PSG1	4
WG0041908-DNA_A05_RM6592	Unaffected	Female	19	48013905	48160500	gain	146596	19q13.31	PSG6,PSG7,PSG10,PSG1	4
WG0041907-DNA_B08_RM4226	AD	Female	19	48013905	48232722	gain	218818	19q13.31	PSG6,PSG7,PSG10,PSG11,PSG1	5
WG0041907-DNA_E06_RX1208	AD	Male	19	48013905	48232722	loss	218818	19q13.31	PSG6,PSG7,PSG10,PSG11,PSG1	5
WG0041907-DNA_E12_RM1245	AD	Female	19	48013905	48232722	gain	218818	19q13.31	PSG6,PSG7,PSG10,PSG11,PSG1	5
WG0041910-DNA_C01_RM3572	AD	Male	19	48013905	48232722	gain	218818	19q13.31	PSG6,PSG7,PSG10,PSG11,PSG1	5
WG0041910-DNA_D01_RM3534	AD	Female	19	48013905	48232722	loss	218818	19q13.31	PSG6,PSG7,PSG10,PSG11,PSG1	5
WG0041912-DNA_C10_RX1236	AD	Female	19	48013905	48232722	gain	218818	19q13.31	PSG6,PSG7,PSG10,PSG11,PSG1	5
WG0041913-DNA_B07_RM3862	AD	Female	19	48013905	48232722	loss	218818	19q13.31	PSG6,PSG7,PSG10,PSG11,PSG1	5
WG0041913-DNA_D11_NY2508	AD	Female	19	48013905	48232722	loss	218818	19q13.31	PSG6,PSG7,PSG10,PSG11,PSG1	5
WG0041915-DNA_D12_NY0880	AD	Female	19	48013905	48232722	gain	218818	19q13.31	PSG6,PSG7,PSG10,PSG11,PSG1	5
WG0041916-DNA_A09_NY2086	AD	Male	19	48013905	48232722	loss	218818	19q13.31	PSG6,PSG7,PSG10,PSG11,PSG1	5
WG0041916-DNA_E05_NY1811	AD	Female	19	48013905	48232722	gain	218818	19q13.31	PSG6,PSG7,PSG10,PSG11,PSG1	5
WG0041916-DNA_H04_NY1704	AD	Female	19	48013905	48232722	loss	218818	19q13.31	PSG6,PSG7,PSG10,PSG11,PSG1	5
WG0041911-DNA_H09_RM6241	Unaffected	Male	19	48013905	48232722	gain	218818	19q13.31	PSG6,PSG7,PSG10,PSG11,PSG1	5
WG0041914-DNA_C09_NY0521	AD	Female	19	48013905	48387680	loss	373776	19q13.31	PSG10,PSG11,PSG6,PSG7,PSG5,PSG2,PSG1	7
WG0041914-DNA_G09_NY0547	AD	Female	19	48013905	48387680	loss	373776	19q13.31	PSG10,PSG11,PSG6,PSG7,PSG5,PSG2,PSG1	7
WG0041908-DNA_G06_RM6747	Unaffected	Female	19	48013905	48387680	gain	373776	19q13.31	PSG10,PSG11,PSG6,PSG7,PSG5,PSG2,PSG1	7
WG0041910-DNA_A10_RX0347	AD	Male	19	48013905	48390272	loss	376368	19q13.31	PSG10,PSG11,PSG6,PSG7,PSG4,PSG5,PSG2,PSG1	8
WG0041912-DNA_E08_RX0527	AD	Male	19	48013905	48390272	gain	376368	19q13.31	PSG10,PSG11,PSG6,PSG7,PSG4,PSG5,PSG2,PSG1	8
WG0041908-DNA_D04_RM6524	Unaffected	Male	19	48066441	48231029	loss	164589	19q13.31	PSG6,PSG7,PSG11,PSG1	4
WG0041911-DNA_D01_RM6449	Unaffected	Female	19	48066441	48231029	loss	164589	19q13.31	PSG6,PSG7,PSG11,PSG1	4
WG0041983-DNA_E02_RX0721	Unaffected	Male	19	48066441	48231029	loss	164589	19q13.31	PSG6,PSG7,PSG11,PSG1	4
WG0041907-DNA_F08_RM4210	AD	Male	19	48066441	48387680	gain	321240	19q13.31	PSG11,PSG6,PSG7,PSG5,PSG2,PSG1	6
WG0041908-DNA_C09_RX0825	Unaffected	Male	19	48066441	48387680	gain	321240	19q13.31	PSG11,PSG6,PSG7,PSG5,PSG2,PSG1	6
WG0041912-DNA_A08_RX1046	Unaffected	Female	19	48066441	48387680	loss	321240	19q13.31	PSG11,PSG6,PSG7,PSG5,PSG2,PSG1	6
WG0041916-DNA_C11_NY2260	AD	Female	19	48075054	48205499	loss	130446	19q13.31	PSG6,PSG7,PSG11,PSG1	4
WG0041985-DNA_H02_RX1218	Unaffected	Female	19	48075054	48205499	gain	130446	19q13.31	PSG6,PSG7,PSG11,PSG1	4
WG0041906-DNA_A08_RM4285	AD	Male	19	48093776	48231029	loss	137254	19q13.31	PSG6,PSG7,PSG11	3
WG0041910-DNA_F05_RM2133	AD	Female	19	48093776	48231029	loss	137254	19q13.31	PSG6,PSG7,PSG11	3
WG0041915-DNA_E12_NY1541	AD	Male	19	48093776	48231029	gain	137254	19q13.31	PSG6,PSG7,PSG11	3
WG0041906-DNA_B10_RM2226	AD	Female	19	48093776	48231029	gain	137254	19q13.31	PSG6,PSG7,PSG11	3
WG0041912-DNA_C02_RX1123	Unaffected	Male	19	48093776	48231029	loss	137254	19q13.31	PSG6,PSG7,PSG11	3
WG0041916-DNA_C03_NY1638	AD	Female	19	48093776	48338970	gain	245195	19q13.31	PSG6,PSG7,PSG2,PSG11	4
WG0041912-DNA_G02_RM4216	AD	Female	19	48093776	48338970	loss	245195	19q13.31	PSG6,PSG7,PSG2,PSG11	4
WG0041908-DNA_D01_RM5079	Unaffected	Female	19	48093776	48338970	gain	245195	19q13.31	PSG6,PSG7,PSG2,PSG11	4
WG0041914-DNA_F11_NY0644	AD	Male	19	48197824	48337397	gain	139574	19q13.31	PSG2,PSG11	2
WG0041906-DNA_A07_RM4150	AD	Female	19	48205499	48387680	loss	182182	19q13.31	PSG5,PSG2,PSG11	3
WG0041907-DNA_D09_RX1033	AD	Female	19	48205499	48387680	loss	182182	19q13.31	PSG5,PSG2,PSG11	3
WG0041909-DNA_A04_RM5105	AD	Male	19	48205499	48387680	loss	182182	19q13.31	PSG5,PSG2,PSG11	3
WG0041911-DNA_C06_RM6332	AD	Female	19	48205499	48387680	loss	182182	19q13.31	PSG5,PSG2,PSG11	3
WG0041913-DNA_B06_NY1783	AD	Male	19	48205499	48387680	loss	182182	19q13.31	PSG5,PSG2,PSG11	3
WG0041913-DNA_E02_NY2522	AD	Female	19	48205499	48387680	loss	182182	19q13.31	PSG5,PSG2,PSG11	3
WG0041915-DNA_A06_NY1107	AD	Female	19	48205499	48387680	loss	182182	19q13.31	PSG5,PSG2,PSG11	3
WG0041915-DNA_E10_NY1325	AD	Male	19	48205499	48387680	loss	182182	19q13.31	PSG5,PSG2,PSG11	3
WG0041916-DNA_A02_NY1600	AD	Female	19	48205499	48387680	loss	182182	19q13.31	PSG5,PSG2,PSG11	3
WG0041916-DNA_C05_NY1810	AD	Female	19	48205499	48387680	loss	182182	19q13.31	PSG5,PSG2,PSG11	3
WG0041916-DNA_D05_NY1770	AD	Female	19	48205499	48387680	loss	182182	19q13.31	PSG5,PSG2,PSG11	3
WG0041983-DNA_C05_RM8354	AD	Female	19	48205499	48387680	loss	182182	19q13.31	PSG5,PSG2,PSG11	3
WG0041906-DNA_A10_RM0108	Unaffected	Female	19	48205499	48387680	loss	182182	19q13.31	PSG5,PSG2,PSG11	3
WG0041906-DNA_F05_RM0517	Unaffected	Female	19	48205499	48387680	loss	182182	19q13.31	PSG5,PSG2,PSG11	3
WG0041906-DNA_G09_RM3847	Unaffected	Female	19	48205499	48387680	loss	182182	19q13.31	PSG5,PSG2,PSG11	3
WG0041909-DNA_B03_RM6243	Unaffected	Male	19	48205499	48387680	loss	182182	19q13.31	PSG5,PSG2,PSG11	3
WG0041912-DNA_A04_RX0882	Unaffected	Female	19	48205499	48387680	gain	182182	19q13.31	PSG5,PSG2,PSG11	3
WG0041984-DNA_D08_RX0507	Unaffected	Female	19	48205499	48387680	loss	182182	19q13.31	PSG5,PSG2,PSG11	3
WG0041984-DNA_F05_RX0464	Unaffected	Female	19	48205499	48387680	loss	182182	19q13.31	PSG5,PSG2,PSG11	3
WG0041984-DNA_G07_RX0580	Unaffected	Male	19	48205499	48387680	loss	182182	19q13.31	PSG5,PSG2,PSG11	3
WG0041983-DNA_C07_RX0983	Unaffected	Female	19	48253562	48387680	loss	134119	19q13.31	PSG5,PSG2	2
WG0041907-DNA_E11_RX0929	AD	Female	19	48354926	48531928	loss	177003	19q13.31	PSG4,PSG5,PSG9	3
WG0041909-DNA_G03_RM6623	Unaffected	Female	19	48354926	48531928	loss	177003	19q13.31	PSG4,PSG5,PSG9	3
WG0041984-DNA_E08_RX0720	Unaffected	Female	19	48354926	48531928	loss	177003	19q13.31	PSG4,PSG5,PSG9	3
WG0041910-DNA_A05_RM3861	AD	Male	19	63291860	63400542	loss	108683	19q13.43	ZSCAN18,ZNF329,ZNF274	3
WG0041915-DNA_H06_NY1148	AD	Male	20	665522	805377	gain	139856	20p13	FAM110A,ANGPT4,C20orf54	3
WG0041912-DNA_H08_RM4053	Unaffected	Female	20	665522	805377	gain	139856	20p13	FAM110A,ANGPT4,C20orf54	3
WG0041911-DNA_B06_RM6303	AD	Male	20	679211	804837	gain	125627	20p13	FAM110A,ANGPT4,C20orf54	3
WG0041906-DNA_A06_RM4128	Unaffected	Male	20	8672104	9322520	gain	650417	20p12.2,20p12.3	PLCB1,PLCB4	2
WG0041909-DNA_H11_RM3882	AD	Female	20	13521415	13844499	gain	323085	20p12.1	TASP1,SEL1L2,ESF1,C20orf7	4
WG0041908-DNA_E05_RX0437	Unaffected	Female	20	14478220	14581078	loss	102859	20p12.1	MACROD2	1
WG0041983-DNA_F05_RM6725	AD	Female	20	14568954	14788502	loss	219549	20p12.1	MACROD2	1
WG0041906-DNA_G05_RM3632	AD	Female	20	14849776	14961231	loss	111456	20p12.1	MACROD2	1
WG0041908-DNA_A05_RM6592	Unaffected	Female	20	25348154	25898277	gain	550124	20p11.1,20p11.21	FAM182B,NANP,GINS1,NINL,ZNF337	5
WG0041984-DNA_D04_RX0277	Unaffected	Female	20	25348154	25898277	gain	550124	20p11.1,20p11.21	FAM182B,NANP,GINS1,NINL,ZNF337	5
WG0041915-DNA_G05_NY1093	AD	Male	20	48738770	48867933	gain	129164	20q13.13	BCAS4,PARD6B	2
WG0041916-DNA_A02_NY1600	AD	Female	20	52821182	52924973	loss	103792	20q13.2	-	0
WG0041906-DNA_G10_RM3969	AD	Male	21	13523286	13879844	loss	356559	21q11.2	-	0
WG0041907-DNA_E08_RM1208	AD	Female	21	13523286	13879844	loss	356559	21q11.2	-	0
WG0041907-DNA_D10_RX0400	AD	Male	21	13523286	14027356	gain	504071	21q11.2	POTED	1
WG0041906-DNA_G07_RM2127	AD	Female	21	13523286	14027356	loss	504071	21q11.2	POTED	1
WG0041908-DNA_E12_RM6000	Unaffected	Female	21	13523286	14027356	gain	504071	21q11.2	POTED	1
WG0041909-DNA_A07_RM5583	Unaffected	Female	21	13523286	14027356	loss	504071	21q11.2	POTED	1
WG0041907-DNA_F10_RM3676	Unaffected	Female	21	13523286	14191954	loss	668669	21q11.2	POTED,C21orf15	2
WG0041916-DNA_D02_NY1616	AD	Male	21	20505709	20687140	loss	181432	21q21.1	-	0
WG0041984-DNA_B07_RM3663	Unaffected	Female	21	32178095	32330535	gain	152441	21q22.11	HUNK	1
WG0041984-DNA_B07_RM3663	Unaffected	Female	21	32389531	32507982	gain	118452	21q22.11	NCRNA00159	1
WG0041914-DNA_F05_NY0231	AD	Female	21	36416848	36528540	gain	111693	21q22.12	DOPEY2,CBR3	2
WG0041911-DNA_B04_RX0423	Unaffected	Female	21	43727981	43866218	loss	138238	21q22.3	HSF2BP	1
WG0041911-DNA_H11_RM5774	Unaffected	Male	21	45456126	45869895	loss	413770	21q22.3	LOC642852,COL18A1,NCRNA00175,ADARB1,POFUT2,SLC19A1	6
WG0041910-DNA_B05_RM4036	Unaffected	Female	21	46705737	46823682	gain	117946	21q22.3	DIP2A	1
WG0041916-DNA_D12_NY2381	AD	Female	22	15298335	15668988	gain	370654	22q11.1	psiTPTE22,XKR3,CCT8L2	3
WG0041909-DNA_F04_RM0414	AD	Female	22	15298335	15674251	gain	375917	22q11.1	psiTPTE22,XKR3,CCT8L2	3
WG0041916-DNA_E06_NY1942	AD	Male	22	15298335	15674251	gain	375917	22q11.1	psiTPTE22,XKR3,CCT8L2	3
WG0041983-DNA_B07_RX0424	AD	Female	22	15298335	15681217	gain	382883	22q11.1	psiTPTE22,XKR3,CCT8L2	3
WG0041907-DNA_H08_RM6578	Unaffected	Female	22	15298335	16295430	gain	997096	22q11.1	CECR1,CECR4,CECR6,XKR3,CECR7,GAB4,CCT8L2,HSFYL1,psiTPTE22,IL17RA,CECR5	11
WG0041983-DNA_A06_RX0466	AD	Female	22	15447504	15674251	gain	226748	22q11.1	psiTPTE22,XKR3,CCT8L2	3
WG0041906-DNA_H05_RM0661	Unaffected	Female	22	15447504	15674251	gain	226748	22q11.1	psiTPTE22,XKR3,CCT8L2	3
WG0041911-DNA_C06_RM6332	AD	Female	22	17257787	17388108	gain	130322	22q11.21	PRODH,DGCR9,DGCR5,DGCR6	4
WG0041915-DNA_A06_NY1107	AD	Female	22	17257787	17388108	gain	130322	22q11.21	PRODH,DGCR9,DGCR5,DGCR6	4
WG0041915-DNA_H09_NY1283	AD	Male	22	17257787	17388108	loss	130322	22q11.21	PRODH,DGCR9,DGCR5,DGCR6	4
WG0041983-DNA_B08_RX0441	Unaffected	Female	22	17257787	17388108	loss	130322	22q11.21	PRODH,DGCR9,DGCR5,DGCR6	4
WG0041984-DNA_B06_RX0509	Unaffected	Female	22	17257787	17388108	loss	130322	22q11.21	PRODH,DGCR9,DGCR5,DGCR6	4
WG0041908-DNA_F12_RX0168	Unaffected	Female	22	17257787	17388108	gain	130322	22q11.21	PRODH,DGCR9,DGCR5,DGCR6	4
WG0041913-DNA_E03_NY2535	AD	Female	22	17296756	17405381	gain	108626	22q11.21	PRODH,DGCR9,DGCR2,DGCR5,DGCR10	5
WG0041915-DNA_A05_RM1061	Unaffected	Female	22	17296756	17405381	gain	108626	22q11.21	PRODH,DGCR9,DGCR2,DGCR5,DGCR10	5
WG0041907-DNA_B09_RM4137	AD	Female	22	19424781	19792353	gain	367573	22q11.21	PI4KA,CRKL,THAP7,SLC7A4,SNAP29,LOC400891,MGC16703,P2RX6P,AIFM3,P2RX6,LZTR1,SERPIND1,FLJ39582	13
WG0041985-DNA_D02_RM4261	AD	Female	22	20644463	20903637	gain	259175	22q11.22	TOP3B	1
WG0041906-DNA_H10_RX0249	Unaffected	Male	22	20644463	20903637	gain	259175	22q11.22	TOP3B	1
WG0041908-DNA_F08_RM5793	Unaffected	Male	22	20644463	20903637	gain	259175	22q11.22	TOP3B	1
WG0041915-DNA_A02_NY0835	AD	Female	22	20711327	20836340	loss	125014	22q11.22	-	0
WG0041915-DNA_D05_NY1075	AD	Female	22	20716617	21570027	loss	853411	22q11.22	GGTLC2,LOC96610,PRAME,ZNF280B,ZNF280A,LOC648691,POM121L1P,MIR650,VPREB1	9
WG0041915-DNA_A02_NY0835	AD	Female	22	21024486	21570027	loss	545542	22q11.22	GGTLC2,PRAME,ZNF280B,ZNF280A,LOC648691,POM121L1P,MIR650	7
WG0041914-DNA_F05_NY0231	AD	Female	22	21046568	21570027	loss	523460	22q11.22	GGTLC2,PRAME,ZNF280B,ZNF280A,LOC648691,POM121L1P,MIR650	7
WG0041914-DNA_C04_NY0381	AD	Female	22	21058476	21484058	loss	425583	22q11.22	GGTLC2,PRAME,ZNF280B,ZNF280A,LOC648691,POM121L1P	6
WG0041985-DNA_B02_NY2161	AD	Female	22	21104989	21570027	loss	465039	22q11.22	GGTLC2,PRAME,ZNF280B,ZNF280A,LOC648691,POM121L1P,MIR650	7
WG0041914-DNA_B02_NY0002	AD	Female	22	21254995	21459036	loss	204042	22q11.22	GGTLC2,POM121L1P	2
WG0041914-DNA_A05_NY0336	AD	Female	22	21352027	21564792	loss	212766	22q11.22	MIR650	1
WG0041915-DNA_G07_NY1165	AD	Male	22	23966680	24204464	gain	237785	22q11.23	LRP5L,IGLL3	2
WG0041907-DNA_C07_RM0962	Unaffected	Male	22	23966680	24204464	gain	237785	22q11.23	LRP5L,IGLL3	2
WG0041915-DNA_H05_NY1102	AD	Female	22	23994408	24236803	gain	242396	22q11.23	LRP5L,IGLL3	2
WG0041916-DNA_D12_NY2381	AD	Female	22	23994408	24236803	gain	242396	22q11.23	LRP5L,IGLL3	2
WG0041908-DNA_E09_RX0517	Unaffected	Female	22	23994408	24236803	gain	242396	22q11.23	LRP5L,IGLL3	2
WG0041906-DNA_A03_RM0015	Unaffected	Female	22	23994408	24236803	gain	242396	22q11.23	LRP5L,IGLL3	2
WG0041906-DNA_C12_RM4253	AD	Female	22	23994408	24239811	gain	245404	22q11.23	LRP5L,IGLL3	2
WG0041908-DNA_H12_RM5273	AD	Male	22	23994408	24239811	gain	245404	22q11.23	LRP5L,IGLL3	2
WG0041910-DNA_F05_RM2133	AD	Female	22	23994408	24239811	gain	245404	22q11.23	LRP5L,IGLL3	2
WG0041910-DNA_F12_RM5593	AD	Female	22	23994408	24239811	gain	245404	22q11.23	LRP5L,IGLL3	2
WG0041906-DNA_A10_RM0108	Unaffected	Female	22	23994408	24239811	loss	245404	22q11.23	LRP5L,IGLL3	2
WG0041907-DNA_D03_RX0530	Unaffected	Female	22	23994408	24239811	gain	245404	22q11.23	LRP5L,IGLL3	2
WG0041909-DNA_G05_RM8290	Unaffected	Female	22	23994408	24239811	gain	245404	22q11.23	LRP5L,IGLL3	2
WG0041910-DNA_B05_RM4036	Unaffected	Female	22	23994408	24239811	gain	245404	22q11.23	LRP5L,IGLL3	2
WG0041910-DNA_E05_RM4092	Unaffected	Female	22	23994408	24239811	gain	245404	22q11.23	LRP5L,IGLL3	2
WG0041910-DNA_E08_RX0262	Unaffected	Male	22	23994408	24239811	gain	245404	22q11.23	LRP5L,IGLL3	2
WG0041911-DNA_C07_RX0478	Unaffected	Female	22	23994408	24239811	loss	245404	22q11.23	LRP5L,IGLL3	2
WG0041983-DNA_E10_RM6573	Unaffected	Male	22	23994408	24239811	loss	245404	22q11.23	LRP5L,IGLL3	2
WG0041911-DNA_F08_RM6632	Unaffected	Female	22	23994408	24239811	gain	245404	22q11.23	LRP5L,IGLL3	2
WG0041983-DNA_A09_RX0485	AD	Male	22	23994408	24240315	gain	245908	22q11.23	LRP5L,IGLL3	2
WG0041983-DNA_B09_RX0230	Unaffected	Male	22	23994408	24240315	gain	245908	22q11.23	LRP5L,IGLL3	2
WG0041914-DNA_B04_NY0016	AD	Female	22	23994408	24240555	gain	246148	22q11.23	LRP5L,IGLL3	2
WG0041915-DNA_A02_NY0835	AD	Female	22	23994408	24240555	loss	246148	22q11.23	LRP5L,IGLL3	2
WG0041915-DNA_C06_NY1121	AD	Female	22	23994408	24240555	gain	246148	22q11.23	LRP5L,IGLL3	2
WG0041916-DNA_D03_NY1640	AD	Female	22	23994408	24240555	loss	246148	22q11.23	LRP5L,IGLL3	2
WG0041910-DNA_D08_RM4266	AD	Female	22	23994408	24240555	gain	246148	22q11.23	LRP5L,IGLL3	2
WG0041906-DNA_H11_RM4024	Unaffected	Female	22	23994408	24240555	loss	246148	22q11.23	LRP5L,IGLL3	2
WG0041907-DNA_B02_RM3678	Unaffected	Female	22	23994408	24240555	loss	246148	22q11.23	LRP5L,IGLL3	2
WG0041910-DNA_H09_RM6092	Unaffected	Female	22	23994408	24240555	loss	246148	22q11.23	LRP5L,IGLL3	2
WG0041983-DNA_E09_RX0539	Unaffected	Female	22	23994408	24240555	gain	246148	22q11.23	LRP5L,IGLL3	2
WG0041985-DNA_A03_RM6668	Unaffected	Female	22	23994408	24240555	loss	246148	22q11.23	LRP5L,IGLL3	2
WG0041984-DNA_A06_RX0242	Unaffected	Female	22	23994408	24240555	gain	246148	22q11.23	LRP5L,IGLL3	2
WG0041983-DNA_G04_RM5390	AD	Female	22	23994408	24240667	loss	246260	22q11.23	LRP5L,IGLL3	2
WG0041910-DNA_D03_RM4236	Unaffected	Female	22	23994408	24240667	loss	246260	22q11.23	LRP5L,IGLL3	2
WG0041985-DNA_B02_NY2161	AD	Female	22	23994408	24324013	gain	329606	22q12.1,22q11.23	LRP5L,IGLL3,ADRBK2	3
WG0041907-DNA_H11_RM5437	AD	Male	22	23999581	24234257	gain	234677	22q11.23	LRP5L,IGLL3	2
WG0041906-DNA_D03_RX0260	Unaffected	Female	22	24017568	24236803	gain	219236	22q11.23	LRP5L,IGLL3	2
WG0041910-DNA_G11_RM6075	Unaffected	Female	22	24017568	24236803	gain	219236	22q11.23	LRP5L,IGLL3	2
WG0041906-DNA_G05_RM3632	AD	Female	22	24026997	24240315	gain	213319	22q11.23	LRP5L,IGLL3	2
WG0041916-DNA_A03_NY2204	AD	Female	22	24026997	24240315	gain	213319	22q11.23	LRP5L,IGLL3	2
WG0041983-DNA_A06_RX0466	AD	Female	22	24026997	24240315	gain	213319	22q11.23	LRP5L,IGLL3	2
WG0041916-DNA_F04_NY1797	AD	Female	22	24026997	24240315	gain	213319	22q11.23	LRP5L,IGLL3	2
WG0041983-DNA_A03_RX0724	Unaffected	Male	22	24026997	24240315	gain	213319	22q11.23	LRP5L,IGLL3	2
WG0041984-DNA_H08_RM6316	Unaffected	Male	22	24026997	24240315	gain	213319	22q11.23	LRP5L,IGLL3	2
WG0041913-DNA_H03_RM6560	AD	Male	22	24053300	24261580	gain	208281	22q11.23	LRP5L	1
WG0041985-DNA_F01_RX0715	Unaffected	Male	22	24053300	24275826	gain	222527	22q11.23	LRP5L	1
WG0041910-DNA_A06_RM1335	Unaffected	Female	22	24053300	24284453	loss	231154	22q11.23	LRP5L	1
WG0041909-DNA_G11_RM8214	Unaffected	Female	22	24159084	24284453	gain	125370	22q11.23	-	0
WG0041911-DNA_D10_RM6687	Unaffected	Female	22	24159084	24284453	gain	125370	22q11.23	-	0
WG0041983-DNA_F06_RM5780	Unaffected	Male	22	32050597	32709623	loss	659027	22q12.3	LARGE	1
WG0041914-DNA_F01_NY0253	AD	Female	22	33340255	33467963	loss	127709	22q12.3	-	0
WG0041913-DNA_E08_NY2608	AD	Female	22	44315725	44638874	gain	323150	22q13.31	ATXN10,FBLN1	2
WG0041907-DNA_B08_RM4226	AD	Female	22	44368703	44637724	gain	269022	22q13.31	ATXN10,FBLN1	2
WG0041907-DNA_B09_RM4137	AD	Female	X	5324870	5531547	gain	206678	Xp22.32	-	0
WG0041914-DNA_E12_NY0659	AD	Female	X	6448123	6603600	gain	155478	Xp22.31	VCX3A	1
WG0041910-DNA_A02_RX0763	AD	Female	X	6468166	6641810	gain	173645	Xp22.31	-	0
WG0041909-DNA_A06_RM6345	Unaffected	Male	X	6468166	8095053	loss	1626888	Xp22.31	VCX,MIR651,PNPLA4,HDHD1A,STS	5
WG0041916-DNA_B09_NY2092	AD	Female	X	6487889	8095053	gain	1607165	Xp22.31	VCX,MIR651,PNPLA4,HDHD1A,STS	5
WG0041914-DNA_F08_NY0560	AD	Female	X	6813967	7506168	gain	692202	Xp22.31	HDHD1A,STS	2
WG0041914-DNA_E12_NY0659	AD	Female	X	7527325	8095053	gain	567729	Xp22.31	VCX,MIR651,PNPLA4	3
WG0041985-DNA_F04_NY0026	AD	Female	X	7785325	8391505	gain	606181	Xp22.31	MIR651,VCX2,PNPLA4	3
WG0041910-DNA_A02_RX0763	AD	Female	X	7788738	8095053	gain	306316	Xp22.31	MIR651,PNPLA4	2
WG0041912-DNA_C10_RX1236	AD	Female	X	8121115	8354253	gain	233139	Xp22.31	-	0
WG0041912-DNA_G06_RX0888	Unaffected	Female	X	8132359	8642950	gain	510592	Xp22.31	VCX3B,KAL1	2
WG0041906-DNA_H12_RM8371	AD	Female	X	8522563	8926285	gain	403723	Xp22.31	KAL1,FAM9A	2
WG0041916-DNA_G04_NY1794	AD	Female	X	9219416	9570450	gain	351035	Xp22.31,Xp22.2	TBL1X	1
WG0041910-DNA_A09_RM4166	AD	Male	X	11604529	12098945	gain	494417	Xp22.2	FRMPD4,MSL3	2
WG0041908-DNA_B08_RM6377	Unaffected	Female	X	15854933	16452174	gain	597242	Xp22.2	GRPR	1
WG0041908-DNA_H03_RX1146	Unaffected	Female	X	26271031	26519745	loss	248715	Xp21.3	VENTXP1	1
WG0041916-DNA_F08_NY2075	AD	Female	X	37074108	37347089	gain	272982	Xp21.1	LANCL3,PRRG1	2
WG0041911-DNA_G03_RM6182	AD	Female	X	50406863	50678328	gain	271466	Xp11.22	BMP15,hCG_1749005,SHROOM4	3
WG0041912-DNA_E05_RM1600	Unaffected	Female	X	78306987	78505497	gain	198511	Xq21.1	ITM2A,GPR174	2
WG0041911-DNA_C11_RM6588	AD	Female	X	79635907	79810899	gain	174993	Xq21.1	-	0
WG0041909-DNA_G04_RX1050	Unaffected	Male	X	79635907	79810899	gain	174993	Xq21.1	-	0
WG0041916-DNA_A05_NY1725	AD	Female	X	84716571	84992921	gain	276351	Xq21.2	-	0
WG0041909-DNA_H01_RM1175	AD	Female	X	91253862	91722823	gain	468962	Xq21.31	PCDH11X	1
WG0041984-DNA_A11_NY0607	AD	Male	X	91253862	91722823	gain	468962	Xq21.31	PCDH11X	1
WG0041906-DNA_F06_RM0518	Unaffected	Female	X	91280393	91722244	loss	441852	Xq21.31	PCDH11X	1
WG0041907-DNA_D10_RX0400	AD	Male	X	95974789	96113611	gain	138823	Xq21.33	RPA4,DIAPH2	2
WG0041984-DNA_G10_RX0951	Unaffected	Female	X	103928029	104215322	gain	287294	Xq22.3	IL1RAPL2	1
WG0041913-DNA_D03_NY2414	AD	Male	X	103990078	104142838	gain	152761	Xq22.3	IL1RAPL2	1
WG0041912-DNA_C08_RX1198	AD	Female	X	109932195	110258108	gain	325914	Xq22.3	PAK3	1
WG0041906-DNA_E04_RM4276	Unaffected	Female	X	111551663	111681993	gain	130331	Xq23	ZCCHC16	1
WG0041908-DNA_B06_RM5087	Unaffected	Female	X	111551663	111681993	gain	130331	Xq23	ZCCHC16	1
WG0041912-DNA_A07_RX1042	Unaffected	Female	X	111551663	111681993	gain	130331	Xq23	ZCCHC16	1
WG0041983-DNA_C01_RX0734	Unaffected	Female	X	111551663	111681993	gain	130331	Xq23	ZCCHC16	1
WG0041911-DNA_E04_RM5039	Unaffected	Female	X	115825108	115926128	gain	101021	Xq23	-	0
WG0041910-DNA_C05_RM3823	AD	Male	X	117848187	118073617	gain	225431	Xq24	LONRF3	1
WG0041911-DNA_C05_RM6264	AD	Female	X	124932598	125114754	loss	182157	Xq25	-	0
WG0041916-DNA_E09_NY2104	AD	Female	X	124932598	125114754	loss	182157	Xq25	-	0
WG0041916-DNA_C03_NY1638	AD	Female	X	126601856	126714185	loss	112330	Xq25	-	0
WG0041984-DNA_D09_RM4200	AD	Female	X	126601856	126714185	loss	112330	Xq25	-	0
WG0041908-DNA_A05_RM6592	Unaffected	Female	X	126797186	126902200	loss	105015	Xq25	-	0
WG0041984-DNA_D04_RX0277	Unaffected	Female	X	126797186	126902200	loss	105015	Xq25	-	0
WG0041916-DNA_D04_NY1688	AD	Female	X	129525769	129987050	gain	461282	Xq25,Xq26.1	ENOX2	1
WG0041983-DNA_A12_RM8086	Unaffected	Female	X	134151815	134627257	gain	475443	Xq26.3	DDX26B,ZNF75D,ZNF449,NCRNA00086	4
WG0041915-DNA_A06_NY1107	AD	Female	X	134495417	134665624	gain	170208	Xq26.3	DDX26B	1
WG0041983-DNA_B05_RX0280	Unaffected	Male	X	134583959	134738060	gain	154102	Xq26.3	CT45A1,CT45A3,CT45A2,CT45A4	4
WG0041916-DNA_B04_NY1684	AD	Female	X	134607100	134738060	gain	130961	Xq26.3	CT45A1,CT45A3,CT45A2,CT45A4	4
WG0041912-DNA_E05_RM1600	Unaffected	Female	X	137650576	138100462	gain	449887	Xq27.1,Xq26.3	FGF13	1
WG0041915-DNA_G11_NY1521	AD	Female	X	138455067	139119394	gain	664328	Xq27.1	MCF2,F9,ATP11C,MIR505,CXorf66	5
WG0041983-DNA_C08_RM6374	AD	Female	X	140176173	140384457	gain	208285	Xq27.2	-	0
WG0041907-DNA_A03_RM0762	Unaffected	Female	X	142789633	142892041	loss	102409	Xq27.3	UBE2NL	1
WG0041912-DNA_A02_RX0513	Unaffected	Female	X	149222666	149516226	gain	293561	Xq28	MTM1,MAMLD1	2
WG0041912-DNA_G09_RX0557	AD	Female	X	152089732	152195180	gain	105449	Xq28	MAGEA1	1
Table S4. 1774 stringent CNVs with sizes ≥100 Kb passed the QC steps in the 392 cases and 357 controls (mean size = 252,651 bp; median size =176,893 bp).
